# Supplementary material for: The prevalence, determinants, and mechanisms of traditional Chinese medicine service utilization among healthcare professionals: a study based on the Andersen Behavioral Model
Source: Front Public Health. 2026 May 13;14:1827392. doi: 10.3389/fpubh.2026.1827392 (PMC13212355; doi:10.3389/fpubh.2026.1827392)
Supplement: Supplementary file 2 [file Table_1.XLS]

## Sheet: Sheet1
gender	a2	edu	marri	type	class	yyxz	zylx	ks	zc	xzzw	year	income	sleep	pain	will	use	myd
0	36	1	1	2	3	1	3	21	1	2	10	1	2	3	11	0	16
0	34	1	1	2	3	1	3	20	0	1	8	3	3	3	11	1	14
0	63	1	1	1	3	1	0	1	3	1	40	4	5	5	11	1	18
1	30	1	1	4	1	1	0	10	1	2	6	2	3	2	12	0	16
1	36	2	1	1	3	1	0	21	1	2	8	2	2	3	14	1	20
1	36	2	1	1	3	1	0	7	1	2	9	2	3	5	10	1	12
0	35	2	1	1	3	1	3	20	1	2	7	3	4	4	13	0	20
1	41	2	1	1	3	1	0	21	2	2	16	3	4	4	13	0	19
1	46	1	1	2	3	1	0	2	2	2	20	3	2	4	13	1	20
1	40	2	1	1	3	1	0	21	2	2	12	3	3	3	12	0	16
0	31	1	1	2	3	1	0	21	0	2	7	2	3	3	15	1	20
1	32	2	0	1	3	1	0	9	0	2	1	2	2	4	15	1	20
0	34	1	0	2	3	1	0	11	0	2	9	2	1	3	15	1	20
1	35	2	1	2	3	1	0	11	1	2	8	3	3	3	15	1	20
0	41	1	1	2	3	1	0	11	1	2	19	3	3	4	15	1	20
0	62	2	1	1	3	1	0	3	3	1	40	3	4	4	6	0	12
1	44	2	1	1	3	1	3	20	2	2	20	2	3	3	15	1	19
0	46	1	1	2	3	1	0	15	2	1	22	3	3	3	15	1	20
0	46	2	1	1	3	1	0	18	3	1	22	4	4	2	15	1	20
1	33	2	1	2	3	1	3	20	1	2	8	3	3	3	12	1	16
1	33	2	1	2	3	1	0	2	1	2	6	3	2	2	12	1	16
1	25	1	0	1	3	1	0	18	4	2	0	3	3	3	15	1	8
0	25	1	0	1	3	1	0	18	4	2	1	1	2	3	9	0	11
0	26	1	0	1	3	1	0	18	4	2	0	3	3	5	15	0	20
1	51	1	1	2	3	1	3	20	1	1	32	2	2	2	12	1	16
0	31	1	0	2	3	1	3	20	0	2	5	3	2	3	15	1	20
1	51	0	1	1	3	1	3	14	1	2	32	3	3	3	9	1	12
1	34	1	1	2	3	1	3	20	1	1	10	3	3	3	15	1	20
0	37	2	1	3	3	1	2	14	1	2	10	1	1	1	9	0	9
1	40	2	1	2	3	1	3	20	1	2	14	3	4	3	15	1	18
1	26	2	0	1	3	1	0	18	4	2	2	2	3	2	10	0	13
0	36	2	0	3	3	1	3	20	1	2	9	4	4	4	13	1	16
0	34	1	1	1	3	1	3	20	3	1	10	5	5	5	15	1	20
1	32	2	0	1	3	1	3	20	1	1	8	3	3	4	8	0	13
1	40	1	1	1	3	1	3	20	1	2	17	3	3	4	12	1	16
0	34	1	1	5	2	2	3	21	0	2	9	3	1	1	9	1	12
0	37	1	1	1	3	1	0	18	1	2	13	3	3	4	9	0	12
1	29	1	0	2	3	1	0	11	0	2	5	3	3	3	12	1	16
1	38	1	0	3	3	1	0	4	2	2	15	2	1	3	9	0	12
1	34	2	1	2	3	1	0	2	1	2	7	3	3	3	15	1	20
0	58	1	1	2	3	1	0	2	3	1	33	3	3	3	15	1	20
1	34	2	2	1	3	1	2	21	1	2	11	3	3	3	12	1	16
1	29	1	0	2	3	1	2	21	1	2	8	3	3	5	12	0	16
1	27	2	0	3	3	1	3	20	4	2	1	2	2	3	9	1	15
0	24	0	0	2	3	1	2	14	0	2	2	1	3	3	15	1	20
0	25	2	0	1	3	1	0	8	4	2	2	3	3	3	12	0	17
0	29	1	0	2	3	1	2	14	1	2	6	3	3	4	12	0	16
1	31	0	1	1	3	1	1	4	0	2	10	3	3	2	15	1	18
1	33	1	1	1	3	1	2	21	1	2	8	3	2	3	12	1	16
1	37	2	1	3	3	1	3	20	1	2	10	3	2	2	12	1	15
0	27	2	0	1	3	1	0	18	0	2	1	3	3	4	10	1	16
1	48	2	1	1	3	1	0	18	2	2	23	2	3	3	9	1	13
1	42	1	1	2	3	1	2	14	2	2	18	3	3	2	15	1	20
0	26	1	1	2	3	1	2	14	0	2	4	3	2	3	15	1	20
1	36	2	1	3	3	1	0	10	1	2	9	2	4	3	12	1	17
1	25	1	0	1	3	1	2	14	0	2	2	2	3	4	11	1	16
1	31	1	0	1	3	1	2	14	0	2	6	2	3	4	9	0	15
0	33	1	1	1	3	1	0	16	0	2	6	3	4	4	9	0	14
1	31	1	1	1	3	1	1	1	0	2	7	3	3	2	12	0	12
0	34	2	1	1	3	1	0	2	1	2	6	3	4	5	12	0	16
1	42	1	1	1	2	1	3	21	2	1	23	3	2	3	9	1	12
1	26	1	0	1	2	1	2	14	0	2	2	3	4	4	11	0	13
0	51	0	1	1	3	1	2	21	1	2	33	3	3	4	12	0	18
0	38	2	1	1	3	1	0	2	1	1	9	3	3	3	15	1	20
0	37	2	1	1	3	1	0	1	2	2	10	3	3	5	6	0	9
0	29	2	1	1	3	1	0	2	0	2	1	3	4	5	15	1	20
1	34	1	1	1	2	2	1	18	0	1	10	2	2	2	15	1	19
1	36	1	1	1	2	1	1	6	1	1	13	3	3	2	15	1	19
1	41	1	1	1	2	1	1	3	1	1	12	3	3	4	9	0	15
0	49	2	1	1	3	1	0	3	1	2	12	2	4	3	15	1	20
1	45	1	1	1	2	1	1	2	2	2	25	3	3	4	8	1	12
1	40	1	1	1	3	1	2	14	2	2	19	3	3	4	15	1	16
1	30	0	0	1	2	1	1	3	0	2	6	2	1	4	9	1	12
1	29	1	1	1	2	1	1	3	0	2	10	1	3	3	9	0	12
1	32	1	1	1	2	1	1	3	1	2	9	2	1	3	11	0	16
0	53	2	1	1	3	1	0	2	2	2	31	3	4	4	11	0	17
1	30	1	1	1	2	1	1	2	1	2	6	2	2	4	9	1	13
1	35	1	1	1	2	1	1	15	1	1	10	2	3	4	14	0	19
0	47	2	1	1	3	1	0	18	3	2	27	3	2	4	11	1	16
1	34	1	1	1	2	1	1	18	1	2	12	2	2	3	9	1	12
1	30	1	1	1	2	1	1	3	0	2	6	2	3	5	11	0	17
1	25	0	0	3	2	1	1	3	0	2	1	1	1	4	9	1	12
1	31	1	1	1	2	1	1	2	1	2	8	2	2	4	12	0	16
1	41	1	1	1	2	1	1	2	2	1	19	4	2	3	9	1	18
1	24	0	0	1	2	1	1	10	0	2	1	2	2	3	12	0	16
1	28	1	1	1	2	1	1	2	0	2	5	1	1	2	10	1	14
1	25	0	0	1	2	1	1	1	0	2	3	1	3	4	10	0	16
1	28	1	0	1	1	1	1	3	0	2	2	2	3	4	11	1	16
1	33	1	1	1	2	1	1	1	1	1	9	3	2	2	12	1	16
1	25	1	0	1	2	1	1	2	0	2	0	1	1	1	12	1	16
1	33	1	1	1	2	1	1	3	0	1	11	3	3	5	12	0	13
1	25	0	0	1	2	1	1	2	0	2	2	2	3	3	9	0	12
1	34	1	2	1	2	1	1	21	1	1	12	2	2	2	12	1	15
1	34	1	1	1	2	1	1	2	1	2	11	3	2	4	11	1	16
1	28	0	1	1	2	1	1	15	0	2	2	3	3	4	15	0	18
0	23	0	0	1	2	1	1	18	0	2	0	2	2	2	12	0	16
1	25	0	0	1	2	1	1	10	0	2	1	1	4	3	12	1	18
1	33	1	1	1	2	1	1	10	0	2	9	2	3	4	15	1	20
1	33	1	1	2	3	1	2	14	0	2	9	3	3	3	12	0	14
1	38	1	1	1	2	1	1	6	0	2	12	3	3	5	12	0	15
1	32	1	1	1	2	1	1	1	1	2	8	2	2	3	15	1	18
1	25	0	0	2	3	2	2	14	0	2	4	3	3	4	12	0	16
1	26	0	0	1	2	1	1	1	0	2	1	2	3	5	15	0	20
1	31	0	1	1	2	1	1	2	0	2	10	3	2	3	15	0	20
1	24	0	0	1	2	1	1	1	0	2	1	3	1	1	12	1	16
1	26	0	0	1	2	1	1	15	0	2	2	2	3	4	9	0	12
1	42	1	2	1	2	1	1	18	1	2	22	3	3	4	9	0	12
1	31	1	0	1	2	1	1	2	0	2	8	3	2	3	12	1	13
1	30	1	1	1	2	1	1	1	0	2	9	3	2	2	12	1	17
1	45	1	1	1	2	1	1	5	2	1	26	3	2	3	9	1	15
1	43	1	1	1	2	1	1	2	0	2	19	2	1	2	12	1	15
1	29	1	1	1	2	1	1	3	0	2	8	3	1	4	12	1	16
1	26	0	0	1	2	1	1	2	0	2	2	3	1	3	11	0	15
0	42	1	1	2	3	1	2	14	2	2	15	3	3	2	12	1	16
1	27	0	0	1	2	1	1	21	0	2	3	2	2	4	11	1	16
1	28	0	0	1	2	1	1	1	0	2	3	3	3	2	12	1	16
1	30	1	0	1	2	1	1	2	0	2	8	3	3	3	11	1	12
1	45	1	1	1	2	1	1	2	2	1	25	3	3	4	12	1	16
1	34	0	1	1	2	1	1	2	0	2	11	3	3	5	15	1	20
1	31	0	1	1	2	1	1	6	0	2	7	2	2	3	15	0	20
1	32	0	1	1	2	1	1	3	1	2	7	2	4	5	9	0	10
1	41	1	1	1	2	1	1	3	1	2	20	2	1	3	8	1	15
1	33	1	1	1	2	1	1	18	0	2	10	1	3	3	11	1	14
1	33	1	1	1	2	1	1	10	0	2	12	2	3	3	15	0	20
1	30	1	1	1	2	1	1	2	0	2	9	2	1	4	13	1	18
1	32	1	1	1	2	1	1	21	0	2	9	2	4	5	10	1	12
1	38	1	1	3	3	1	3	20	1	2	15	4	4	4	15	1	18
0	43	1	1	1	2	1	0	3	1	2	17	3	3	5	14	0	16
1	36	1	1	1	2	1	1	3	0	1	10	3	3	3	10	1	16
1	34	2	1	1	3	1	0	2	1	2	11	1	3	4	15	1	20
1	26	0	0	1	2	1	1	2	0	2	2	2	2	1	9	0	12
1	24	1	0	2	3	1	1	2	0	2	1	3	3	3	12	0	16
0	28	1	1	1	2	1	1	21	0	2	1	2	2	3	10	1	14
1	36	1	1	1	2	1	1	10	0	2	11	3	2	3	15	0	20
1	30	0	1	1	2	1	1	3	0	2	0	3	3	4	11	0	16
1	25	1	0	1	2	1	1	21	0	2	6	3	3	4	15	1	20
1	38	2	1	2	2	1	0	2	2	2	12	2	2	2	9	1	13
1	33	1	1	1	2	1	1	1	0	2	10	2	2	2	10	1	14
0	56	1	1	1	3	1	0	1	3	1	32	3	4	5	9	0	16
0	26	2	0	1	3	1	0	18	0	2	0	1	5	4	12	0	14
1	21	0	0	1	2	1	1	1	0	2	0	1	1	4	12	0	16
1	32	1	1	1	2	1	1	2	1	2	9	2	3	5	15	1	20
0	70	0	1	1	3	1	0	11	1	2	43	4	4	3	11	1	15
1	32	1	1	1	2	1	1	2	1	2	10	3	3	4	12	1	16
1	33	1	1	1	3	1	1	2	1	2	11	3	3	4	11	1	15
1	33	1	1	1	3	1	1	2	1	2	12	3	1	2	12	1	16
1	33	1	1	1	2	1	1	3	0	2	9	2	2	4	8	1	11
1	29	0	1	1	2	1	1	2	0	2	6	2	3	4	9	0	13
1	34	1	1	1	2	1	1	2	0	2	12	1	1	2	9	1	13
1	49	1	1	1	2	1	1	2	2	2	29	3	3	4	11	1	15
1	45	1	1	1	2	1	1	8	1	1	24	3	3	3	12	1	16
1	25	0	0	1	2	1	1	2	0	2	1	1	3	4	9	1	12
1	24	0	0	1	2	1	1	2	0	2	0	2	3	4	12	1	12
1	28	0	0	1	2	1	1	2	0	2	5	1	1	4	9	0	14
1	37	1	1	1	2	1	1	2	1	1	15	2	1	1	12	1	16
1	28	0	0	1	2	1	1	3	0	2	1	2	2	3	12	0	16
1	26	1	0	1	2	1	1	2	0	2	2	3	2	3	9	0	13
1	31	1	1	1	2	1	1	9	1	2	10	2	2	5	11	0	16
1	24	0	0	5	2	1	1	2	0	2	3	3	2	5	15	1	20
1	33	1	1	1	2	1	1	3	0	2	10	3	2	3	10	0	13
1	33	1	1	1	2	2	1	8	0	2	14	2	1	1	10	1	14
1	53	1	1	1	3	1	0	16	2	2	33	3	3	3	9	1	12
1	50	1	1	1	2	1	3	20	1	1	29	3	3	5	15	0	20
1	32	1	0	1	2	1	1	2	0	2	7	2	2	3	15	1	20
1	29	1	1	1	2	1	1	2	0	2	4	1	1	1	9	1	12
1	34	2	1	2	3	1	0	2	1	2	8	3	2	2	15	1	20
0	38	1	0	2	3	1	0	2	1	2	11	2	1	2	9	1	12
1	30	1	0	2	3	1	1	2	0	2	8	3	3	5	12	1	16
1	43	1	1	4	1	1	1	21	1	1	21	3	2	3	9	0	13
1	31	1	1	1	2	1	1	8	0	2	2	2	2	4	12	0	13
1	27	2	0	2	3	1	0	2	0	2	1	3	3	4	15	1	20
1	31	2	0	2	3	1	0	2	0	2	3	3	4	3	11	1	19
1	30	1	1	1	2	1	1	2	0	2	9	1	1	1	9	0	12
1	32	1	1	1	2	1	1	2	0	2	9	1	1	1	9	0	12
1	33	1	1	1	2	1	1	2	1	2	10	2	2	3	11	1	12
1	28	1	1	1	2	1	1	2	0	2	7	3	1	3	12	1	17
1	39	1	1	2	3	1	0	2	2	1	12	3	4	5	15	0	20
1	40	1	1	2	3	1	1	2	1	1	20	4	2	3	12	1	16
0	58	0	1	1	3	1	2	14	0	2	36	3	3	2	11	1	17
1	30	0	1	1	2	1	1	2	0	2	10	1	3	4	15	0	16
1	35	0	1	1	2	1	1	2	0	2	11	3	2	2	10	1	15
0	45	2	1	2	3	1	0	2	3	1	14	3	2	2	12	1	16
1	47	0	2	1	2	1	1	17	0	2	26	2	4	4	7	0	15
1	29	0	1	1	3	1	1	2	0	2	7	3	2	2	15	1	20
1	43	1	1	2	3	1	1	2	1	2	21	3	3	4	9	1	14
1	25	0	0	1	2	1	1	5	0	2	2	2	2	2	12	1	13
1	31	0	1	1	2	1	1	2	0	2	9	2	3	2	10	1	15
1	30	0	0	1	2	1	1	15	0	2	3	1	2	3	12	0	14
1	33	1	1	2	3	1	1	2	1	2	11	2	1	1	15	1	20
1	27	1	1	1	2	1	1	5	0	2	4	2	1	2	9	1	14
1	38	2	1	1	3	1	1	2	2	1	15	3	4	5	15	1	20
1	30	1	0	1	3	1	1	2	1	2	9	2	2	3	12	0	16
0	49	1	1	1	3	1	2	14	1	2	31	2	3	4	12	1	15
1	27	0	0	1	2	1	1	2	0	2	5	3	3	3	15	1	19
1	22	0	0	1	3	1	1	2	0	2	1	2	2	2	15	1	20
1	31	1	1	1	2	1	1	2	0	2	8	3	3	4	8	1	12
1	24	1	0	2	3	1	1	2	0	2	1	3	4	5	10	0	19
1	24	0	0	1	3	1	1	2	4	2	1	2	3	3	12	0	16
1	37	1	1	2	3	1	1	2	1	2	13	3	3	3	15	0	16
0	69	1	1	2	3	1	0	2	3	2	41	4	4	4	12	1	19
1	33	1	1	1	2	1	1	3	1	2	10	3	3	3	15	0	20
1	27	1	0	1	2	1	1	2	0	2	3	2	1	1	9	0	12
1	34	1	1	1	2	1	1	5	0	2	5	2	3	5	9	0	14
1	56	1	1	2	3	1	0	2	3	1	31	3	3	3	12	1	17
1	32	1	1	1	2	2	1	8	1	2	10	1	2	4	9	0	12
1	22	0	0	1	3	1	1	2	0	1	2	3	2	1	12	1	18
1	35	0	1	1	2	1	1	2	0	2	10	2	2	4	8	1	12
1	33	1	1	1	3	1	1	5	1	2	11	2	1	2	9	0	12
1	34	1	1	1	2	1	1	2	1	2	10	3	3	5	12	1	15
1	51	1	1	1	2	1	1	21	2	1	31	3	3	5	13	1	20
1	22	1	2	2	3	1	1	21	0	2	2	3	4	5	13	0	16
1	27	1	1	1	2	1	1	21	0	2	3	3	3	4	12	0	16
1	35	1	1	2	3	1	1	2	1	2	12	3	3	3	15	0	20
1	42	1	1	1	2	1	1	15	0	2	20	3	3	4	13	1	19
1	42	1	1	2	3	1	1	2	1	2	22	3	4	4	12	1	16
1	34	0	1	1	2	1	1	2	0	2	10	2	3	3	9	1	12
1	49	1	1	4	1	1	3	20	3	1	30	3	4	4	15	1	19
0	50	1	1	2	3	1	0	1	3	1	27	3	4	4	15	1	20
1	29	2	0	1	2	1	0	7	0	2	2	3	3	5	3	0	8
1	30	1	1	1	2	1	1	2	0	2	3	3	2	3	10	0	12
1	28	0	0	1	2	1	1	2	0	2	1	2	4	5	15	0	20
1	29	1	1	1	2	1	1	5	0	2	7	1	1	1	6	0	7
0	24	1	0	2	3	1	1	2	0	2	3	3	4	4	12	1	16
1	33	1	0	1	1	1	1	2	1	2	10	3	3	3	15	1	20
1	25	0	0	1	2	1	1	5	0	2	2	2	2	4	15	0	18
0	50	1	1	4	1	2	0	2	3	1	28	3	2	3	10	1	13
1	34	1	1	1	2	1	1	21	0	2	15	2	3	5	15	1	20
0	25	1	0	2	3	1	1	2	0	2	2	2	2	3	12	0	16
0	37	1	1	1	2	1	0	1	1	2	10	2	1	1	12	0	16
1	29	0	1	1	2	1	1	2	0	2	6	1	2	4	9	0	18
1	33	1	1	1	3	1	3	20	0	2	9	3	3	4	10	0	13
1	36	2	1	2	3	1	0	2	1	2	10	3	3	4	15	0	19
0	42	1	1	4	2	1	0	3	2	1	18	2	1	2	9	0	10
0	44	2	1	1	3	1	3	20	2	1	20	4	4	4	12	0	16
0	32	2	1	2	3	1	0	2	1	2	7	3	3	5	12	1	15
0	50	1	1	1	3	1	0	2	2	1	16	3	2	3	3	0	8
1	40	1	0	2	3	1	1	2	1	2	18	3	3	4	9	1	12
1	28	0	1	1	2	1	1	5	0	2	6	1	2	3	3	1	4
0	47	0	1	4	1	1	0	2	1	1	26	3	4	4	14	0	20
1	38	1	1	1	2	1	1	1	1	2	15	3	2	2	9	1	12
1	42	2	1	1	3	1	3	20	2	1	17	3	3	3	12	0	10
1	47	0	1	1	2	1	1	21	1	2	26	3	3	3	11	0	14
1	33	1	1	1	2	1	1	5	0	2	10	1	2	2	8	0	14
1	28	1	1	1	2	1	1	2	0	2	5	2	2	3	11	1	14
1	26	0	0	1	2	1	1	3	0	2	2	3	2	3	9	1	12
1	39	1	1	5	4	1	3	21	0	2	15	3	4	4	3	1	4
0	51	1	1	1	3	1	0	2	3	1	25	3	3	4	5	0	10
1	22	0	0	1	2	1	1	21	4	1	0	1	3	4	9	1	13
1	25	0	0	1	2	1	1	2	0	2	1	2	1	3	10	1	14
1	25	0	0	1	2	1	1	15	0	2	2	3	3	4	9	1	12
1	32	2	1	1	3	1	0	21	0	2	3	3	2	2	15	1	20
1	31	2	0	2	3	1	0	2	0	2	1	2	3	4	12	0	16
1	34	1	1	1	2	1	1	5	1	2	11	1	1	1	9	0	12
1	23	0	0	2	3	1	1	2	0	2	1	2	3	5	15	1	20
1	36	2	1	2	3	1	0	2	1	2	4	3	2	3	12	1	16
1	27	0	1	1	2	1	1	5	0	2	3	1	1	1	9	1	12
1	43	1	1	1	3	1	1	1	2	1	23	3	3	4	9	0	12
1	25	1	0	1	2	1	1	1	0	2	2	2	3	3	12	0	16
0	26	1	0	2	3	1	1	2	0	2	2	3	4	4	15	1	20
1	31	1	1	2	3	1	1	2	1	2	8	3	2	2	9	0	12
1	58	1	1	1	3	1	0	21	3	1	34	3	3	4	15	1	20
0	60	0	1	1	2	1	0	16	1	2	40	3	2	2	9	0	12
0	29	2	0	1	3	1	0	1	0	2	6	2	1	2	9	0	12
1	34	1	1	1	3	1	0	1	0	2	8	3	4	4	11	0	15
0	39	1	1	1	3	1	1	1	1	1	14	3	2	2	9	1	13
1	25	1	0	1	3	1	2	14	4	2	1	3	3	4	9	1	17
0	68	2	1	1	3	1	2	21	3	2	43	4	5	4	15	0	20
1	31	2	0	1	3	1	2	21	0	2	2	3	3	5	15	0	20
1	33	1	1	1	2	1	1	2	0	2	10	3	4	5	11	0	15
0	33	1	1	1	2	1	0	1	1	2	10	2	1	1	9	1	10
1	32	2	0	1	3	1	0	21	1	2	3	2	3	2	6	0	8
1	31	2	0	1	3	1	0	2	0	2	2	1	3	4	15	0	20
1	28	2	0	1	3	1	0	9	4	2	0	1	3	5	15	1	16
0	59	1	1	1	3	1	0	21	3	1	34	3	5	4	11	1	19
1	36	2	1	1	3	1	0	2	1	2	10	3	2	3	12	1	16
1	42	2	1	1	3	1	0	21	2	2	16	3	3	4	15	1	20
1	28	2	0	1	3	1	0	2	0	2	1	2	4	5	12	1	16
1	33	1	1	1	3	1	2	21	1	2	9	3	3	4	9	1	12
0	45	2	1	1	3	1	0	21	2	2	24	3	3	3	14	1	17
1	31	2	0	1	3	1	0	9	0	2	3	1	2	2	15	1	19
0	42	2	1	1	3	1	0	10	1	2	16	2	2	4	11	0	20
1	38	2	1	1	3	1	0	9	1	2	10	2	3	4	8	1	18
1	29	2	0	1	3	1	0	10	0	2	1	1	1	1	15	1	20
1	26	1	0	1	3	1	0	21	4	2	1	3	3	4	15	0	20
1	33	2	1	1	3	1	0	2	1	2	2	3	4	3	15	1	20
1	39	2	1	1	3	1	0	2	1	2	12	3	3	2	15	1	20
1	29	2	1	1	3	1	0	9	0	2	1	2	3	4	15	1	20
1	35	2	1	1	3	1	0	21	1	2	9	3	3	5	15	1	20
1	24	0	0	1	3	1	1	2	0	2	2	2	4	5	12	1	17
0	37	2	1	1	3	1	0	9	1	2	10	3	2	3	15	1	20
1	36	2	1	1	3	1	0	2	1	2	9	3	3	2	14	1	20
1	47	0	1	1	2	1	1	14	1	2	23	2	1	1	9	1	14
0	34	1	1	1	2	1	3	20	4	1	10	3	3	3	9	1	15
1	24	0	0	1	2	1	1	14	0	2	3	2	3	2	9	1	10
0	53	1	1	1	2	1	0	2	2	1	29	3	3	3	6	0	8
1	35	1	1	1	2	1	2	21	0	2	11	3	2	2	7	0	11
1	46	1	1	1	2	1	1	21	1	2	27	3	3	4	12	1	17
1	39	1	1	1	2	1	2	14	0	2	16	3	3	4	12	1	16
1	28	1	0	1	2	1	0	21	4	2	1	2	3	3	10	0	14
0	56	0	1	1	2	1	0	3	2	2	37	3	3	2	11	1	17
1	46	1	1	1	2	1	0	21	1	2	25	3	4	3	12	1	15
1	47	0	1	1	2	1	3	21	0	1	27	3	3	3	11	1	17
0	59	0	1	1	2	1	2	14	1	2	41	2	4	4	12	0	15
1	49	1	1	1	2	1	1	21	1	2	28	3	2	3	10	1	16
1	36	1	1	1	3	1	0	10	0	2	11	3	3	4	14	1	20
0	26	1	0	1	2	1	0	8	0	1	2	2	1	2	9	0	12
0	26	1	0	1	2	1	0	3	4	2	0	2	2	3	9	1	13
1	37	1	0	1	2	1	1	21	1	2	13	3	2	2	10	1	15
0	30	1	1	1	2	1	0	8	0	2	5	3	3	4	3	0	4
0	38	1	1	1	2	1	0	14	0	2	11	3	2	3	12	1	16
1	27	0	1	1	2	1	1	21	0	2	3	3	3	4	10	1	16
1	27	2	0	1	2	1	0	2	0	2	0	1	1	4	9	0	12
0	46	1	1	1	2	1	0	1	2	1	25	3	3	3	6	0	15
1	35	1	1	1	2	1	2	14	1	2	10	3	3	4	9	1	11
1	48	1	1	1	2	1	1	21	1	2	25	3	2	2	10	0	13
1	42	1	1	1	2	2	1	21	1	2	15	2	3	3	12	1	18
1	43	1	1	1	2	1	1	21	1	2	23	3	2	2	11	1	16
0	27	0	0	1	2	1	1	1	0	2	3	2	1	3	9	0	15
0	40	1	1	1	2	1	0	15	1	1	15	3	3	3	15	0	20
0	32	1	1	1	2	1	0	17	0	2	6	3	4	5	12	1	17
0	56	0	1	1	2	1	0	21	2	1	32	3	3	2	9	0	12
1	36	1	1	1	2	1	1	3	1	2	6	2	2	4	9	0	12
0	44	1	1	1	2	1	2	21	1	1	21	3	3	3	8	0	12
0	24	1	0	1	2	1	0	17	4	2	0	3	4	5	12	0	16
1	45	1	1	1	2	1	2	14	0	2	13	3	2	3	13	1	17
1	31	1	1	1	2	1	2	14	0	2	5	3	4	4	12	0	15
1	24	0	0	1	2	1	1	3	0	2	2	2	3	3	12	0	15
1	28	1	1	1	2	1	2	21	0	2	4	3	2	3	9	0	13
1	31	1	0	1	2	1	2	14	0	2	6	3	3	3	9	1	15
1	32	2	1	1	3	1	0	21	1	2	4	3	3	3	14	1	19
0	52	0	1	1	2	1	3	16	1	2	34	2	2	2	10	0	13
1	34	1	1	1	2	1	2	14	0	2	5	2	3	4	9	0	14
0	32	1	1	1	2	1	2	14	0	2	6	3	4	4	13	1	19
1	39	1	1	1	2	1	2	14	1	2	14	3	3	2	11	1	15
0	26	1	0	1	2	1	0	14	0	2	2	3	3	3	6	0	12
1	36	0	2	1	2	1	3	21	4	2	13	2	3	4	10	1	14
1	29	1	1	1	2	1	1	3	0	2	6	3	2	2	8	0	13
1	61	0	2	1	2	1	2	14	1	2	41	3	2	4	9	0	12
1	24	1	0	1	2	1	2	14	4	2	3	3	4	4	11	1	16
1	25	1	0	1	2	1	2	14	0	2	1	2	4	4	11	0	15
0	59	0	1	1	2	1	2	14	0	2	37	2	3	3	12	1	19
1	58	0	1	1	2	1	2	14	2	1	34	3	4	4	12	0	17
1	33	1	1	1	2	1	0	4	0	2	6	1	1	2	7	0	12
0	46	1	1	1	3	1	0	10	2	1	21	3	3	4	13	1	18
0	46	1	1	1	2	1	2	14	0	2	27	3	2	1	10	0	13
1	29	1	1	1	2	1	1	9	0	2	4	3	3	4	14	0	18
1	38	1	2	1	2	1	0	2	1	2	14	2	1	1	10	0	13
1	35	0	2	5	2	1	3	14	4	2	8	1	1	2	10	0	13
1	29	1	1	1	2	1	2	14	0	2	3	3	3	3	12	1	17
1	38	1	1	1	2	1	2	14	1	2	13	3	1	3	15	1	6
1	29	1	1	1	2	1	1	3	0	2	6	3	3	4	8	0	15
1	37	1	1	1	2	1	0	21	1	2	10	3	3	2	10	1	17
1	41	1	1	1	2	1	2	14	1	2	15	2	2	3	9	1	16
1	32	1	1	1	2	1	1	4	0	2	11	2	1	1	9	0	16
0	45	0	1	1	2	1	2	14	0	2	25	3	2	2	13	1	16
1	31	0	1	1	2	1	1	3	0	2	4	3	3	4	15	1	20
0	36	1	1	1	2	1	2	14	1	2	15	3	1	3	12	0	16
1	40	1	1	1	2	1	3	14	4	2	11	3	5	3	15	1	20
1	47	1	1	1	2	1	2	14	1	1	26	3	3	3	12	1	13
0	51	1	1	1	2	1	0	6	2	2	30	3	4	4	15	1	18
1	30	1	1	1	2	1	1	6	0	2	5	3	4	4	11	1	19
1	40	1	1	1	2	1	2	14	1	2	13	3	2	1	12	0	17
0	42	1	1	1	2	1	2	14	1	2	23	3	3	3	9	0	12
1	38	1	1	1	2	1	1	2	1	1	17	3	3	5	7	0	13
0	28	1	0	1	1	1	0	16	0	2	4	2	2	3	9	0	13
0	47	1	1	1	2	1	0	3	2	1	23	3	2	3	12	0	16
0	37	1	1	1	2	1	2	14	0	2	11	3	2	3	12	0	13
1	34	1	1	1	2	1	2	14	1	2	10	3	3	4	9	0	15
1	27	1	0	1	2	1	0	2	0	2	2	4	4	5	15	1	20
0	55	0	1	1	2	1	2	14	0	2	32	2	3	4	10	1	16
0	28	0	0	1	2	1	2	14	0	2	2	2	3	4	11	0	14
0	51	0	1	1	2	1	0	14	1	2	33	3	3	3	15	0	20
1	48	1	1	1	2	1	1	21	2	2	30	3	3	3	15	1	20
1	39	1	1	1	2	1	2	14	1	2	12	2	2	4	8	0	12
1	31	1	1	1	2	1	2	14	0	2	7	2	3	3	12	0	16
1	25	0	0	1	2	1	1	6	0	2	3	3	3	3	14	1	20
1	34	2	1	1	2	1	0	2	1	2	10	3	3	5	15	1	20
1	27	0	1	1	2	1	1	3	0	2	5	3	2	5	12	0	17
0	30	2	1	1	2	1	0	2	0	2	3	3	4	4	15	0	20
1	26	1	0	1	2	1	1	6	0	2	1	2	3	4	15	0	20
0	29	1	0	1	2	1	0	6	4	2	4	2	2	3	12	1	18
1	48	0	1	1	3	1	2	16	0	2	27	3	2	3	15	1	20
1	47	0	1	1	2	1	2	14	1	2	26	4	3	4	11	0	14
0	49	1	1	1	2	1	2	14	1	2	23	2	2	3	9	1	15
0	33	1	1	1	2	1	2	21	1	2	8	2	2	3	9	0	13
1	36	0	1	1	2	1	1	6	0	2	10	2	3	3	15	1	20
1	55	1	1	1	2	1	2	14	2	2	35	3	5	4	6	0	11
0	39	1	1	1	2	1	0	2	1	2	13	5	5	5	15	1	20
0	24	1	0	1	2	1	2	14	4	2	1	3	3	3	9	0	12
0	37	2	1	1	2	1	2	14	1	2	13	3	3	5	12	0	16
0	50	1	1	1	2	1	0	2	2	1	32	3	3	4	9	0	12
1	35	2	1	1	1	1	0	6	0	2	6	3	4	4	15	1	20
1	54	1	1	1	2	1	0	5	3	1	23	4	3	4	12	0	12
1	44	1	1	1	2	1	1	3	1	2	24	3	3	3	6	0	15
1	33	1	1	1	2	1	1	6	1	2	9	3	3	5	14	1	20
0	54	0	1	1	2	1	2	21	1	2	34	3	3	4	12	0	15
1	26	1	1	1	2	1	1	2	0	2	2	3	3	3	12	1	16
1	30	1	0	1	2	1	1	5	0	2	6	4	4	5	12	0	16
1	32	1	1	1	2	1	2	21	0	2	5	4	3	2	11	1	13
1	53	1	2	1	2	1	0	5	2	2	32	3	4	3	12	1	15
0	28	1	0	1	2	1	0	16	0	2	4	3	3	3	9	1	16
0	53	1	1	1	2	1	2	14	2	2	31	3	3	4	9	0	14
1	27	1	1	1	2	1	1	3	0	2	3	2	3	3	12	0	15
1	32	1	1	1	2	1	1	3	0	2	3	2	2	3	9	1	12
0	25	0	0	1	2	1	2	14	0	2	2	3	3	4	15	0	20
1	34	0	1	1	2	1	1	6	0	2	11	3	3	4	15	1	20
1	33	0	1	1	2	1	1	21	0	2	6	3	2	4	15	0	20
1	24	0	0	1	2	1	1	3	0	2	2	2	3	3	9	0	12
1	26	1	1	1	2	1	1	8	0	2	3	2	3	3	13	1	17
1	35	1	1	1	2	1	1	8	0	2	15	1	2	3	6	0	10
1	31	1	1	1	2	1	1	8	0	2	8	3	2	3	7	1	11
1	45	1	1	1	2	1	1	8	1	2	23	3	3	4	9	0	13
0	46	1	1	1	2	1	0	8	1	2	25	3	4	5	12	1	17
1	25	1	0	1	2	1	1	8	0	2	0	1	1	5	9	0	14
1	29	1	0	1	2	1	1	8	0	2	3	2	3	3	9	1	12
0	24	1	0	1	2	1	2	14	0	2	1	2	3	4	9	0	14
0	26	1	0	1	2	1	0	8	0	2	1	4	1	3	12	1	18
0	33	1	1	1	2	1	0	8	0	2	2	4	3	5	15	0	19
1	30	1	1	1	2	1	0	13	0	2	4	3	3	3	15	1	20
1	54	0	1	1	2	1	1	14	1	2	34	3	3	4	11	1	18
0	46	2	1	3	3	1	0	13	2	1	21	2	3	4	10	1	15
1	30	1	0	2	3	1	2	14	1	2	6	3	1	2	15	1	20
1	32	1	1	1	2	1	1	3	0	2	9	3	3	5	9	0	15
1	51	1	1	1	2	1	1	3	2	2	31	3	4	5	15	1	19
1	48	0	1	1	2	1	1	21	0	2	25	2	3	4	7	0	12
1	34	1	1	1	2	1	1	3	1	1	10	3	2	5	10	0	11
0	39	1	1	1	2	1	0	21	1	2	10	3	5	5	15	1	20
1	27	0	0	1	2	1	1	6	0	2	3	3	3	3	15	1	20
1	33	0	1	1	2	1	1	8	0	2	9	3	3	3	12	1	15
0	39	1	1	1	3	1	0	16	1	2	13	2	3	4	7	0	8
1	24	1	0	1	2	1	2	21	4	2	0	3	3	3	11	1	15
1	43	1	1	1	3	1	1	16	0	2	23	2	2	2	12	1	16
0	35	1	1	1	2	1	2	21	1	2	9	3	4	5	15	0	20
0	35	1	1	1	2	1	2	21	1	2	9	3	1	1	9	1	12
1	24	1	0	1	2	1	2	14	4	2	0	3	5	4	15	1	20
1	26	1	0	1	2	1	2	21	0	2	2	3	1	1	15	1	13
1	50	0	1	1	2	1	2	14	0	2	30	3	3	3	15	1	17
1	50	0	1	1	2	1	0	16	0	2	28	3	3	3	10	0	13
1	25	1	0	1	2	1	2	14	0	2	1	3	3	4	10	0	16
0	24	1	0	1	2	1	2	14	4	2	1	3	1	4	15	0	20
1	28	1	0	1	2	1	2	14	4	2	3	2	3	2	12	1	16
1	50	0	1	1	2	1	3	20	4	2	16	3	3	5	12	0	16
1	51	0	1	1	2	1	2	14	0	2	30	2	3	3	14	1	18
1	23	0	1	5	2	1	1	3	0	2	1	1	1	3	9	0	12
1	23	0	0	5	2	1	1	3	0	2	0	1	4	4	9	0	12
1	24	0	0	5	1	1	2	14	0	2	1	2	3	5	12	0	16
1	36	1	1	1	2	1	1	6	0	2	9	3	3	4	15	1	20
1	55	0	1	1	3	1	2	14	0	2	28	2	3	4	15	1	20
1	46	1	1	1	2	1	1	21	2	1	26	3	2	3	11	1	18
1	37	1	1	1	2	1	1	21	1	2	18	2	3	3	10	0	15
1	55	1	1	1	2	1	0	4	2	2	37	3	3	3	13	0	16
0	61	0	1	1	2	1	2	21	0	2	37	3	3	4	9	0	12
1	35	1	1	1	2	1	1	21	0	2	13	2	1	3	8	1	12
0	60	0	1	1	2	1	2	14	0	2	41	2	3	3	9	1	15
1	27	1	1	1	2	1	1	4	0	2	6	3	3	5	12	1	17
1	34	1	1	1	3	1	1	1	1	1	13	3	3	3	12	1	16
0	24	0	0	1	3	1	1	1	0	2	1	3	3	3	12	0	16
1	22	0	0	1	3	1	1	3	0	2	1	3	4	4	12	0	16
1	29	1	1	1	3	1	1	1	0	2	8	3	3	3	11	0	15
0	22	0	0	1	3	1	1	1	0	2	1	2	2	3	11	1	19
0	24	0	0	1	3	1	1	1	0	2	1	2	2	3	11	0	15
1	31	1	0	1	3	1	1	4	0	2	7	2	3	3	12	0	16
1	28	1	1	1	3	1	1	1	0	2	6	3	3	3	12	0	13
1	27	1	0	1	3	1	1	1	0	2	5	3	2	4	9	0	12
1	38	0	1	1	3	1	1	1	1	2	14	3	1	1	11	0	15
1	33	1	1	1	3	1	1	1	0	2	10	2	2	3	9	0	6
1	21	0	0	1	3	1	1	1	0	2	0	3	3	2	12	0	16
1	28	1	1	1	3	1	1	3	0	2	7	2	3	3	9	0	14
1	22	0	0	1	3	1	1	3	0	2	0	3	2	4	9	0	15
1	34	1	1	1	3	1	1	1	0	2	11	3	3	3	6	0	11
1	36	1	1	1	3	1	1	4	1	2	15	3	4	4	13	1	15
1	43	1	1	1	3	1	1	3	1	2	21	3	3	1	9	0	13
1	26	0	0	1	3	1	1	1	0	2	4	3	4	5	9	0	12
1	24	0	0	1	3	1	1	1	0	2	1	1	5	5	10	1	17
1	30	1	1	1	3	1	1	1	1	2	10	3	2	2	12	1	12
1	29	1	0	1	3	1	1	3	0	2	7	2	3	4	11	0	15
1	36	1	1	1	3	1	1	2	1	2	12	3	2	3	10	0	15
1	50	1	2	1	3	1	1	9	2	2	31	3	3	3	13	1	19
1	21	0	0	1	3	1	1	1	4	2	0	1	2	4	9	1	12
1	28	1	0	1	3	1	1	1	0	2	6	3	3	3	9	0	12
1	23	1	0	1	3	1	1	2	0	2	1	3	3	3	8	0	12
1	29	1	0	1	3	1	1	3	0	2	7	3	3	2	12	1	16
1	34	1	1	1	3	1	1	3	0	2	10	3	3	4	9	0	12
1	42	1	1	1	3	1	1	3	2	2	20	3	2	2	12	1	14
1	33	0	0	1	3	1	1	1	0	2	10	3	2	4	8	0	13
1	27	1	0	1	3	1	1	1	0	2	6	2	2	1	9	1	12
1	31	1	1	1	3	1	1	1	1	2	8	3	3	4	8	0	11
1	34	1	1	1	3	1	1	2	0	2	9	3	3	3	10	0	15
1	22	0	0	1	3	1	1	2	0	2	1	3	3	3	12	0	16
1	33	1	1	1	3	1	1	3	1	2	10	2	1	2	5	0	4
1	31	1	1	1	3	1	1	3	0	2	7	3	3	3	7	0	11
1	46	1	1	1	3	1	1	1	2	1	25	3	4	4	7	0	13
1	40	1	1	1	3	1	1	4	1	2	21	3	3	4	12	1	13
1	26	0	0	1	3	1	1	2	0	2	4	1	1	1	9	1	12
1	32	1	1	1	1	1	1	3	0	2	9	2	3	4	6	1	10
1	26	1	0	1	3	1	1	3	0	2	3	3	3	4	12	0	16
1	50	0	1	5	2	3	2	14	4	2	22	2	3	4	12	1	19
1	25	1	0	1	3	1	1	4	0	2	2	3	2	3	9	1	16
1	32	1	1	1	3	1	1	2	0	2	12	2	1	1	4	0	9
1	34	1	1	1	3	1	1	3	0	2	12	3	3	3	9	0	12
1	29	1	1	1	3	1	1	3	0	2	6	2	3	2	12	0	14
1	31	1	1	1	3	1	1	3	1	2	9	2	3	4	9	0	15
1	32	1	0	1	3	1	1	3	0	2	10	2	3	1	10	1	16
1	24	0	0	1	3	1	1	1	0	2	4	3	3	4	9	0	13
1	26	1	1	1	3	1	1	3	0	2	6	3	3	2	9	0	12
1	32	1	1	1	1	1	1	1	0	2	9	3	3	2	12	0	16
1	34	1	1	1	3	1	1	9	1	2	12	3	4	2	12	1	15
0	24	1	0	1	3	1	1	1	0	2	1	3	3	4	9	0	12
1	47	1	1	1	3	1	1	2	2	1	28	4	2	3	10	0	16
1	29	1	0	1	3	1	1	3	1	2	8	1	1	1	9	1	12
1	27	1	0	1	3	1	1	3	0	2	5	3	3	3	15	0	17
1	36	1	1	1	3	1	1	2	1	2	15	3	4	4	9	1	17
0	23	0	0	1	3	1	1	1	0	2	2	3	3	3	9	0	12
0	34	0	1	4	2	2	3	1	4	2	8	3	3	3	11	1	13
1	33	1	1	1	3	1	1	1	0	2	10	3	4	5	9	0	12
1	42	1	1	1	3	1	1	2	1	2	21	3	2	3	12	1	13
1	32	1	1	1	3	1	1	1	0	2	9	3	2	3	9	0	12
1	28	1	0	1	3	1	1	2	0	2	6	3	3	4	11	0	17
1	21	0	0	1	3	1	1	2	0	2	0	1	2	4	9	0	12
1	32	1	1	1	3	1	1	4	0	2	10	4	3	3	9	1	11
1	26	1	0	1	3	1	1	1	0	2	3	2	2	2	9	0	12
1	36	1	1	1	3	1	1	4	1	2	13	2	3	3	9	0	9
1	30	1	0	1	3	1	1	4	1	2	9	3	3	2	7	1	16
1	34	1	1	1	3	1	1	3	1	2	12	3	3	4	9	0	12
1	28	1	1	1	3	1	1	4	0	2	5	1	1	2	3	0	5
1	28	1	1	1	3	1	1	1	0	2	7	4	4	5	9	0	14
1	26	1	0	1	1	1	1	1	1	2	5	3	1	1	9	0	14
1	32	1	1	1	3	1	1	15	0	2	11	2	3	3	9	0	16
1	22	0	0	1	3	1	1	1	0	2	1	2	3	4	15	0	17
1	23	0	0	1	3	1	1	1	0	2	3	2	2	2	9	0	12
1	37	1	1	1	3	1	1	3	1	2	14	3	3	4	12	1	16
1	29	1	1	1	3	1	1	1	0	2	7	3	1	1	15	0	18
1	29	1	1	1	3	1	1	2	0	2	8	3	2	2	12	0	16
1	26	1	0	1	3	1	1	1	0	2	5	3	2	2	10	0	14
1	30	1	1	1	3	1	1	1	0	2	9	3	3	4	12	0	14
1	30	1	0	1	3	1	1	2	0	2	9	2	2	3	8	0	12
1	36	1	1	1	3	1	1	2	1	2	17	2	2	2	12	1	16
1	28	1	0	1	1	1	1	1	0	2	6	2	2	2	9	0	12
1	26	1	0	1	3	1	1	3	0	2	3	3	3	4	9	0	13
1	32	1	1	1	3	1	1	1	0	2	10	3	3	4	9	0	13
1	32	1	1	1	3	1	1	2	1	2	10	2	3	3	8	1	12
1	22	0	0	1	1	1	1	2	0	2	1	1	3	3	12	1	15
1	33	1	1	1	3	1	1	2	1	2	11	3	3	3	10	0	13
1	35	1	1	1	3	1	1	2	1	2	13	2	1	1	10	1	12
1	34	1	1	1	3	1	1	2	1	2	13	2	2	2	10	0	16
1	52	1	1	1	3	1	1	3	2	1	31	3	3	4	9	1	13
1	30	0	1	1	3	1	1	3	0	2	9	3	2	2	6	0	5
1	33	1	0	1	3	1	1	3	0	2	11	3	3	3	7	1	8
1	36	1	1	1	3	1	1	1	0	2	16	2	2	1	15	1	6
1	28	1	0	1	3	1	1	1	0	2	6	2	3	3	12	1	16
1	32	1	2	1	3	1	1	4	0	2	10	3	2	2	14	1	17
1	29	1	1	1	3	1	1	3	0	2	6	3	3	3	9	1	12
1	30	1	1	1	3	1	1	1	1	2	8	3	3	4	5	1	13
1	26	1	0	1	3	1	1	1	0	2	5	3	3	2	12	0	16
1	27	1	1	1	3	1	1	3	0	2	5	2	2	2	12	1	13
1	49	0	1	1	3	1	1	4	1	2	29	3	3	4	11	0	14
1	26	1	1	1	1	1	1	1	0	2	5	2	3	3	9	0	13
1	53	0	1	1	3	1	1	4	1	2	33	3	1	1	12	1	15
1	34	1	1	1	3	1	1	4	0	2	11	3	3	4	13	1	18
1	35	1	1	1	3	1	1	1	0	2	13	3	3	4	9	0	12
1	31	1	1	1	3	1	1	1	0	2	8	2	3	3	9	0	12
1	33	1	1	1	3	1	1	3	0	2	11	2	2	2	9	0	13
1	34	0	1	1	3	1	1	1	1	2	13	3	3	5	12	0	16
1	44	2	1	1	3	1	1	3	1	2	24	3	3	2	12	1	15
1	24	1	0	1	3	1	1	2	4	1	1	3	3	4	9	0	12
1	54	1	1	1	3	1	1	4	2	2	35	3	5	5	8	0	16
1	28	0	1	1	3	1	1	4	0	2	7	3	1	3	12	1	17
1	29	1	1	1	3	1	1	2	0	2	7	2	3	3	15	0	16
1	31	1	1	1	3	1	1	1	0	2	9	3	3	4	15	0	16
1	26	1	0	1	3	1	1	3	0	2	5	3	2	3	9	0	12
1	28	1	1	1	3	1	1	3	0	2	5	3	3	3	9	0	12
1	29	1	1	1	3	1	1	3	0	2	6	2	3	3	15	1	19
1	35	0	1	1	3	1	1	3	0	2	13	3	2	3	7	0	12
1	33	1	1	1	3	1	1	2	0	2	10	3	4	5	12	0	16
1	30	1	0	1	3	1	1	3	0	2	6	3	3	4	10	0	15
1	35	1	1	1	3	1	1	2	0	2	13	2	3	4	9	0	11
1	23	0	0	1	3	1	1	3	0	2	3	2	2	2	10	1	15
1	45	1	1	1	3	1	1	3	2	1	22	3	2	1	9	0	12
1	30	2	0	1	3	1	1	2	0	2	1	3	4	4	12	0	16
1	35	1	1	1	3	1	1	4	0	2	13	3	2	2	9	0	12
1	29	1	1	1	3	1	1	1	0	2	6	4	3	4	15	1	20
1	36	1	2	1	3	1	1	1	1	2	10	3	3	3	9	0	10
1	30	1	1	1	3	1	1	3	0	2	6	3	2	4	15	0	13
1	54	1	1	1	3	1	1	4	2	2	35	3	4	5	8	1	13
1	40	1	1	1	3	1	1	3	1	2	19	3	3	1	9	1	12
1	32	1	1	1	3	1	1	2	1	2	9	3	3	4	15	1	20
1	24	1	0	1	3	1	1	2	0	2	3	3	3	4	9	1	12
1	37	1	1	1	3	1	1	3	1	2	14	2	2	2	9	0	12
1	36	1	2	1	2	1	1	21	1	2	14	2	3	4	11	1	14
1	33	1	1	1	3	1	1	4	0	2	11	3	3	3	12	1	16
1	34	1	1	1	3	1	1	1	0	2	9	2	3	4	9	0	12
1	31	1	1	1	3	1	1	3	0	2	10	3	4	3	9	0	15
0	48	0	1	1	2	1	2	14	1	2	28	2	3	4	15	1	20
1	29	1	1	1	1	1	1	3	0	2	5	3	2	3	9	1	16
1	24	0	0	1	3	1	1	2	4	2	3	3	4	4	10	1	14
1	22	0	0	1	3	1	1	1	0	2	0	3	2	2	11	1	12
1	30	1	0	1	3	1	1	2	0	2	7	2	2	2	9	1	12
0	23	1	0	1	3	1	1	1	0	2	2	3	2	2	9	0	12
1	39	1	1	1	3	1	1	4	1	2	19	3	2	2	8	0	14
0	23	0	0	1	3	1	1	1	0	2	3	2	2	3	11	0	14
1	37	1	1	1	3	1	1	4	1	2	12	3	3	3	9	0	12
1	24	1	0	1	3	1	1	2	0	2	1	3	4	4	10	0	20
1	39	1	1	1	3	1	1	2	1	2	17	1	2	1	10	0	13
1	29	1	1	1	3	1	1	3	0	2	7	3	3	3	9	0	13
1	26	1	1	1	3	1	1	4	0	2	5	2	2	4	9	0	13
1	24	0	0	1	3	1	1	3	0	2	1	1	2	2	11	0	15
1	26	1	0	1	3	1	1	2	0	2	5	2	3	3	9	0	14
1	34	1	1	1	3	1	1	1	0	2	10	3	3	4	10	0	15
1	39	1	1	1	3	1	1	2	1	2	20	3	3	3	12	0	16
1	24	1	0	1	3	1	1	1	0	2	4	3	3	4	9	0	12
1	48	1	1	1	3	1	1	1	1	2	27	2	3	3	9	0	12
1	29	1	1	1	3	1	1	3	1	2	8	2	3	4	9	1	12
1	49	1	1	1	3	1	1	2	2	1	22	3	3	1	8	1	10
1	37	1	1	1	1	1	1	4	1	2	15	3	3	3	12	0	13
1	34	1	1	1	2	1	1	21	0	2	10	3	4	5	13	1	17
1	36	1	1	1	3	1	1	2	1	2	15	3	3	4	9	0	12
1	36	1	1	1	1	1	1	3	0	2	13	3	3	3	12	1	16
1	23	0	0	1	3	1	1	2	0	2	1	3	3	4	12	0	16
1	34	1	1	1	3	1	1	3	0	2	11	2	4	4	9	0	12
1	36	1	1	1	3	1	1	2	1	2	15	3	3	3	12	1	16
1	26	1	0	1	3	1	1	1	0	2	5	3	3	4	12	0	16
0	43	1	1	2	3	1	3	20	2	1	19	3	4	5	15	1	20
1	33	1	1	1	3	1	1	2	1	2	10	3	3	3	5	0	11
1	23	0	0	1	3	1	1	4	0	2	2	3	3	3	9	1	12
1	26	1	0	1	3	1	1	3	0	2	3	2	3	4	12	0	16
1	25	1	0	1	3	1	1	1	0	2	1	3	3	4	9	0	12
0	27	1	0	1	3	1	1	1	0	2	4	2	1	2	9	0	12
1	30	1	1	1	3	1	1	2	1	2	9	2	3	4	9	1	14
1	31	1	1	1	1	1	1	1	0	2	8	3	2	2	12	1	14
1	34	1	1	1	3	1	1	3	0	2	12	3	3	4	9	1	12
1	22	0	0	1	3	1	1	2	0	2	0	3	3	4	9	0	12
1	26	0	0	1	3	1	1	4	0	2	3	3	1	2	9	1	15
1	34	1	1	1	3	1	1	3	0	2	10	3	3	3	9	0	12
1	35	1	1	1	3	1	1	2	0	2	10	3	3	3	9	0	12
1	24	1	0	1	3	1	1	9	0	2	2	3	3	3	12	1	18
1	30	1	1	1	3	1	1	1	0	2	5	2	2	1	8	1	17
1	22	0	0	1	1	1	1	3	0	2	0	3	2	3	8	0	16
1	31	1	0	1	3	1	1	2	1	2	9	3	2	2	9	0	12
1	27	1	0	1	3	1	1	1	0	2	5	3	2	3	6	0	8
1	34	1	1	1	3	1	1	2	0	2	10	2	1	1	15	1	19
1	34	1	1	1	3	1	2	4	1	2	11	3	2	3	12	0	16
1	26	1	0	1	3	1	1	1	0	2	6	3	2	3	15	0	20
1	35	1	1	1	3	1	1	4	0	2	11	2	4	4	15	0	20
1	26	1	0	1	3	1	1	3	0	2	2	3	4	5	9	0	12
1	33	1	1	1	3	1	1	3	0	1	11	3	3	3	9	0	12
1	47	1	1	1	3	1	1	3	1	2	27	3	3	2	10	1	15
1	29	1	1	1	3	1	1	3	0	2	7	3	3	4	9	1	15
1	23	0	0	1	3	1	1	1	0	2	1	2	2	2	12	0	16
1	50	0	1	1	3	1	1	4	1	2	30	2	2	2	8	0	11
1	32	1	1	1	3	1	1	21	0	2	11	3	4	5	15	0	17
1	33	1	1	1	3	1	1	1	1	2	8	3	1	3	9	0	16
1	25	1	1	1	3	1	1	9	0	2	4	3	2	2	15	1	20
0	24	0	2	1	1	1	1	1	0	2	3	3	2	4	11	0	12
1	35	1	1	1	1	1	1	3	1	2	12	3	3	4	6	0	14
1	22	0	0	1	3	1	1	3	0	2	1	3	3	4	12	0	16
1	34	1	1	1	3	1	1	4	1	2	13	3	2	3	15	0	12
1	29	1	1	1	3	1	1	1	0	2	5	3	3	3	8	0	12
1	25	0	0	1	3	1	1	4	4	2	4	4	4	4	15	0	20
0	23	0	0	1	3	1	1	1	0	2	2	1	1	1	9	0	9
1	42	1	1	1	3	1	1	4	1	2	19	3	3	3	15	0	20
1	21	0	0	1	3	1	1	1	4	2	1	3	4	3	12	0	16
1	39	1	1	1	3	1	1	3	1	2	19	3	3	3	12	1	15
1	28	2	0	1	3	1	1	1	0	2	0	2	2	3	15	0	19
1	33	1	1	1	3	1	1	3	0	2	11	2	3	3	15	0	20
0	60	0	1	1	2	1	2	14	0	2	31	2	4	5	11	1	16
1	25	1	0	1	3	1	1	1	0	2	2	3	4	4	9	0	12
1	24	1	0	1	3	1	1	4	0	2	1	2	3	4	12	1	16
1	30	0	1	1	3	1	1	1	1	2	7	2	3	4	12	1	16
1	34	1	1	1	3	1	1	3	0	2	12	3	3	2	9	0	12
1	22	0	0	1	3	1	1	4	0	2	0	3	3	3	6	0	10
1	34	1	1	1	3	1	1	1	0	2	12	2	2	2	9	0	13
1	34	1	1	1	3	1	1	1	1	2	8	2	2	2	7	1	11
1	55	0	1	1	3	1	1	1	1	2	35	3	3	3	8	1	12
1	26	1	0	1	3	1	1	3	0	2	5	3	3	3	8	0	12
1	30	1	1	1	3	1	1	3	0	2	8	2	2	2	9	0	12
1	29	1	1	1	3	1	1	1	0	2	8	3	3	2	11	0	13
0	29	1	1	1	3	1	1	2	0	2	5	3	2	3	9	0	12
1	35	1	1	1	1	1	1	4	0	2	10	3	3	3	9	0	15
1	51	1	1	1	3	1	1	4	2	2	31	1	3	3	9	0	8
1	33	1	1	1	3	1	1	3	0	2	10	2	3	3	8	0	12
1	24	0	0	1	3	1	1	21	0	2	3	3	3	4	12	1	15
1	27	1	1	1	3	1	1	3	0	2	5	2	3	3	9	0	12
1	34	1	1	1	1	1	1	3	0	2	12	3	3	3	10	1	14
1	37	1	1	1	3	1	1	21	1	2	15	3	2	3	9	0	12
1	38	1	1	1	3	1	1	2	0	2	13	2	1	1	9	1	12
1	24	1	0	1	3	1	1	1	0	2	3	3	3	4	12	1	16
1	31	1	1	1	3	1	1	1	1	2	10	2	3	4	6	0	11
1	26	1	1	1	3	1	1	3	0	2	5	2	2	2	9	0	12
1	32	1	1	1	3	1	1	1	0	2	11	3	3	3	9	0	12
1	25	1	0	1	3	1	1	2	0	2	2	2	2	2	10	1	15
0	32	1	1	1	3	1	1	1	0	2	9	1	1	1	9	1	18
1	30	1	1	1	3	1	1	1	1	2	8	3	2	3	13	0	16
0	22	0	0	1	3	1	1	1	0	2	0	2	3	3	15	0	17
1	38	1	1	1	3	1	1	3	1	1	15	2	2	2	9	0	12
1	21	0	0	1	1	1	1	3	0	2	1	1	4	5	12	0	15
1	31	1	1	1	3	1	1	1	0	2	7	3	3	3	8	0	12
1	35	1	1	1	3	1	1	3	0	2	13	3	2	3	11	0	10
1	33	1	1	1	3	1	1	3	0	2	11	2	2	1	9	1	8
1	34	1	1	1	3	1	1	3	1	2	13	2	3	3	7	1	7
1	27	0	0	1	3	1	1	1	0	2	5	3	2	3	9	0	12
1	37	1	1	1	3	1	1	2	1	2	17	2	3	4	15	0	20
1	32	1	1	1	3	1	1	4	0	2	11	3	3	3	11	0	15
1	27	1	0	1	3	1	1	2	0	2	3	3	3	5	12	0	14
1	31	1	1	1	3	1	1	3	0	1	9	3	1	2	13	0	16
1	40	1	1	1	3	1	1	2	1	2	17	2	1	4	9	0	15
1	28	1	1	1	3	1	1	1	0	2	8	3	3	3	9	0	12
1	29	1	2	1	3	1	1	3	0	2	7	3	2	4	9	1	12
0	24	0	0	1	3	1	1	1	0	2	2	3	3	3	9	0	12
1	40	1	1	1	3	1	1	3	1	2	18	2	1	1	9	1	14
1	35	1	1	1	3	1	1	1	1	2	10	2	2	2	7	0	12
1	31	1	1	1	3	1	1	2	1	2	10	2	3	3	12	0	16
1	33	1	1	1	3	1	1	2	0	2	10	3	4	2	15	1	20
1	40	1	1	1	3	1	1	4	1	2	22	3	3	4	15	1	20
1	39	1	1	1	3	1	1	3	1	2	16	3	2	2	9	1	12
1	31	1	1	1	3	1	1	1	0	2	9	3	4	5	11	0	15
1	26	0	0	1	3	1	1	2	0	2	5	3	3	3	12	1	16
1	31	1	1	1	3	1	1	2	1	2	7	2	2	3	9	1	12
1	31	1	1	1	3	1	1	1	0	2	8	3	2	2	3	0	4
1	24	1	0	1	3	1	1	2	4	2	1	2	2	5	9	0	12
1	23	0	0	1	3	1	1	2	0	2	2	2	2	5	3	1	4
1	21	0	0	1	3	1	1	2	4	2	0	1	2	2	9	0	14
1	37	1	1	1	3	1	1	2	0	2	15	3	2	3	10	0	12
0	24	0	0	1	3	1	1	2	0	2	2	3	3	4	9	0	12
1	30	1	1	1	3	1	1	1	0	2	9	3	3	2	15	0	20
1	30	0	0	1	3	1	1	1	0	2	7	2	2	2	9	1	12
1	28	1	0	1	1	1	1	3	0	2	4	3	4	4	12	1	16
1	38	1	1	1	3	1	1	1	1	2	16	3	3	1	12	0	16
1	24	0	0	1	3	1	1	3	0	2	3	1	2	3	12	1	16
1	25	0	0	1	3	1	1	3	0	2	4	3	3	3	9	1	13
1	32	1	1	1	3	1	1	1	0	2	11	3	2	3	9	0	16
1	32	1	1	1	3	1	1	1	0	2	11	3	2	2	9	0	12
1	33	1	1	1	3	1	1	1	0	2	11	2	2	2	9	1	6
1	38	1	1	1	3	1	1	3	1	2	14	2	3	4	9	0	12
1	38	1	1	1	3	1	1	21	1	2	14	3	3	3	8	0	14
1	39	1	0	1	3	1	1	21	1	2	15	3	4	4	12	0	16
0	24	0	0	1	3	1	1	1	0	2	3	3	3	5	9	0	18
1	26	1	0	1	3	1	1	3	0	2	5	3	2	3	9	0	12
1	33	1	1	1	3	1	1	3	0	2	11	3	3	3	11	0	16
1	37	1	1	1	3	1	1	1	1	2	14	3	3	4	12	0	15
1	35	1	1	1	3	1	1	4	0	2	12	3	3	4	15	1	20
1	32	1	1	1	1	1	1	3	0	2	10	3	3	3	9	0	12
1	34	1	1	1	3	1	1	9	0	2	12	2	3	4	12	0	15
1	33	1	0	1	3	1	1	3	0	2	10	3	2	3	10	0	14
1	51	1	1	1	3	1	1	4	2	2	30	3	3	1	8	1	15
1	37	1	1	1	3	1	1	4	1	2	15	3	2	3	15	1	20
1	35	1	1	1	3	1	1	2	1	2	11	2	3	1	11	1	15
1	30	1	1	1	2	1	1	21	0	2	6	2	3	3	9	0	13
1	24	0	0	1	3	1	1	1	0	2	3	3	3	3	9	0	11
1	53	1	1	1	3	1	1	9	2	2	32	3	3	4	10	1	15
1	30	1	1	1	3	1	1	9	0	2	8	2	2	2	15	1	20
1	31	1	1	1	3	1	1	9	1	2	9	3	3	4	15	1	20
0	24	1	0	1	3	1	1	1	0	2	1	2	3	4	9	0	10
1	28	1	1	1	3	1	1	1	0	2	6	3	3	4	9	0	12
1	27	1	0	1	3	1	1	1	0	2	5	3	2	3	12	0	15
1	28	2	0	1	3	1	1	2	4	2	1	2	2	3	15	0	16
1	51	1	1	1	3	1	1	1	2	2	29	3	3	4	6	1	15
1	27	1	1	1	3	1	1	3	0	2	5	2	2	3	15	0	20
1	37	1	1	1	3	1	1	2	1	2	13	3	3	3	9	0	12
1	24	1	0	1	3	1	1	1	0	2	1	1	3	3	15	1	14
1	27	1	0	1	3	1	1	1	0	2	3	2	3	4	10	0	16
0	26	1	0	1	3	1	1	1	0	2	0	3	3	3	12	0	16
1	35	1	1	1	3	1	1	3	0	2	13	3	1	1	9	0	12
1	22	0	0	1	3	1	1	1	0	2	0	3	4	4	12	0	16
1	41	2	1	1	3	1	1	3	1	1	20	3	3	3	12	1	15
1	25	1	0	1	3	1	1	9	4	2	1	3	3	4	12	1	13
1	30	1	1	1	3	1	1	2	0	2	8	3	3	4	12	0	16
1	30	1	1	1	3	1	1	1	1	2	9	3	3	3	9	0	12
0	26	1	0	1	3	1	1	1	0	2	4	2	3	3	9	0	12
1	31	1	1	1	3	1	1	1	1	2	8	3	1	3	12	0	14
1	37	1	1	1	3	1	1	3	1	2	14	3	2	4	12	0	14
1	33	1	1	1	3	1	1	3	0	2	11	2	2	2	9	0	12
1	41	1	1	1	3	1	1	4	1	2	18	3	2	4	10	1	15
0	37	1	1	1	2	1	2	14	4	2	10	3	3	4	6	0	8
0	56	0	1	1	2	1	2	14	1	2	29	3	4	5	7	0	12
1	26	1	0	1	2	1	2	14	4	2	1	2	3	4	11	1	16
0	49	1	1	1	2	1	2	14	1	2	19	3	2	1	9	1	12
1	51	1	1	2	3	1	2	14	3	1	29	3	3	3	15	1	20
1	48	1	1	2	3	1	0	2	3	1	24	3	3	4	15	1	19
1	32	1	1	2	3	1	2	14	0	2	3	2	3	4	9	0	12
0	54	1	1	2	3	1	2	14	3	1	33	3	4	4	9	1	16
0	32	1	1	2	3	1	2	14	0	2	7	3	3	3	15	0	20
1	36	1	1	2	3	1	1	12	1	2	15	3	4	4	12	1	15
0	27	1	0	1	3	1	2	14	0	2	4	3	4	4	12	1	17
1	36	1	1	2	3	1	1	2	1	2	11	3	3	4	15	1	20
0	26	1	0	1	3	1	2	14	0	2	3	2	3	3	15	1	18
1	57	1	1	2	3	1	1	2	2	2	35	3	3	3	15	1	20
1	38	1	1	1	3	1	1	12	1	2	13	3	3	3	11	1	16
1	40	1	1	2	3	1	2	14	1	2	17	3	4	4	15	0	20
1	29	2	0	2	3	1	0	12	0	2	1	1	2	4	15	1	20
0	38	2	1	2	3	1	0	1	2	2	11	3	2	3	15	1	20
1	31	2	1	2	3	1	0	1	0	2	3	2	2	5	12	1	19
1	38	1	1	2	3	1	0	1	1	2	11	3	1	3	9	1	15
0	37	2	1	2	3	1	0	1	1	2	11	3	1	2	15	1	20
1	36	1	1	2	3	1	2	14	1	2	14	3	3	4	15	1	20
1	28	2	0	1	3	1	0	1	0	2	1	3	5	5	12	1	19
0	45	2	1	2	3	1	0	12	3	1	23	3	4	5	15	0	20
0	34	1	1	2	3	1	0	1	1	2	9	2	1	3	3	1	4
1	51	1	1	2	3	1	2	21	2	2	31	3	2	4	15	1	20
1	34	2	1	2	3	1	0	1	1	2	7	3	2	3	15	1	20
1	31	2	0	2	3	1	3	21	1	2	4	3	4	4	12	1	16
1	38	2	1	2	3	1	0	2	1	2	5	3	3	4	3	1	8
1	30	2	1	2	3	1	0	1	0	2	3	3	3	4	15	1	20
0	50	1	1	1	2	1	0	2	2	1	26	3	3	3	4	0	15
1	42	2	1	2	3	1	0	10	2	2	18	3	3	3	15	1	20
1	34	2	1	2	3	1	0	10	1	2	7	2	2	2	15	1	20
1	35	1	1	2	3	1	0	1	1	2	8	3	2	3	15	1	20
1	54	2	1	2	3	1	0	10	3	1	31	3	3	5	12	1	15
1	32	2	1	1	3	1	0	2	1	2	5	1	1	1	15	1	20
0	56	1	1	2	3	1	0	9	3	1	30	3	4	5	11	1	18
0	34	1	0	5	4	1	0	21	1	2	9	3	3	4	11	1	20
1	30	1	0	1	3	1	0	2	0	2	6	3	3	3	15	1	20
0	31	1	0	2	3	1	0	2	0	2	7	2	3	4	12	1	15
1	34	1	0	1	3	1	1	21	1	2	10	3	4	4	12	0	15
0	61	1	1	1	3	1	2	21	3	2	39	3	4	5	10	1	15
0	43	2	1	1	3	1	2	14	3	2	19	3	3	5	9	0	12
0	42	2	1	1	3	1	0	2	2	1	20	3	3	4	10	0	14
1	32	2	0	1	3	1	2	21	1	2	5	3	3	5	9	0	12
0	33	2	1	1	3	1	2	21	1	1	5	1	3	3	9	0	12
0	53	1	1	1	3	2	3	20	1	1	30	3	3	5	9	0	15
1	39	2	1	1	3	1	0	2	2	2	13	3	3	4	12	0	14
0	29	1	1	2	3	1	2	14	0	2	5	2	3	5	9	0	12
1	41	1	1	2	3	1	1	14	1	2	17	3	3	4	15	0	18
1	35	2	1	2	3	1	0	1	1	2	8	3	2	4	15	1	20
0	61	1	1	1	3	1	2	14	3	2	39	3	2	4	10	0	16
1	31	1	1	1	3	1	0	2	0	2	1	3	3	4	12	1	16
0	34	2	1	2	3	1	2	20	1	1	7	2	3	1	11	1	18
1	38	1	1	1	3	1	1	21	1	2	18	3	4	5	12	1	15
0	36	2	1	1	3	1	0	2	1	2	8	3	3	3	12	1	9
1	29	2	0	2	3	1	3	20	0	2	1	4	3	4	7	0	13
1	36	2	1	1	3	1	0	21	1	2	10	3	3	4	9	1	12
1	38	1	1	1	3	1	1	21	1	2	11	2	1	5	15	0	20
1	33	1	1	2	3	1	1	20	1	2	12	3	3	3	15	1	20
1	37	1	2	1	3	1	2	14	1	2	13	3	3	3	15	0	20
1	32	1	1	1	3	1	1	3	1	2	12	3	3	4	15	1	20
1	57	1	1	2	1	1	3	20	2	2	39	3	4	3	15	1	20
1	37	1	1	1	3	1	1	21	1	2	14	2	3	5	14	1	17
0	45	1	1	2	3	1	0	2	2	1	19	3	4	3	15	1	20
1	42	1	1	1	3	1	3	21	1	2	21	2	3	4	15	1	12
1	27	1	0	1	3	1	1	21	0	2	4	2	3	4	15	0	20
1	32	1	1	2	3	1	1	21	1	2	9	3	3	4	12	1	16
1	36	1	0	2	3	1	0	21	0	2	8	3	2	3	9	0	12
1	32	1	1	2	3	1	1	21	0	2	8	3	3	4	15	0	20
1	42	1	1	2	3	1	2	21	1	2	17	3	2	4	12	1	16
0	33	1	1	2	3	1	1	21	1	2	13	3	4	3	13	1	19
1	46	1	1	1	3	1	1	21	2	1	27	3	4	4	9	1	14
1	35	1	1	2	3	1	3	21	1	2	15	2	2	2	12	1	16
1	37	1	0	2	3	1	1	21	1	2	14	3	3	1	8	0	10
1	34	1	1	1	3	1	1	2	1	2	10	3	4	4	12	0	16
1	40	1	1	1	3	1	1	21	1	2	15	3	3	5	12	1	16
1	41	1	1	2	3	1	1	20	1	2	19	3	2	3	15	1	17
1	29	1	0	2	3	1	3	20	0	2	6	3	2	2	12	1	18
1	36	1	1	1	3	1	1	21	0	2	13	3	4	5	15	0	20
1	36	1	1	2	3	1	1	21	1	2	14	3	3	5	12	0	16
1	39	1	1	2	3	1	3	20	1	2	18	3	4	2	15	1	20
0	39	2	1	2	3	1	0	2	2	2	13	3	3	3	12	1	16
1	30	1	1	1	3	1	1	2	1	2	8	3	4	4	9	1	12
1	35	1	1	1	3	1	1	2	1	1	11	3	4	5	15	0	20
0	38	2	1	2	3	1	0	3	2	2	11	3	3	3	15	1	19
1	43	1	1	2	3	1	1	9	1	2	22	1	3	4	15	1	20
1	49	1	1	2	3	1	1	3	2	1	30	3	3	3	14	1	20
1	44	1	1	2	3	1	1	1	2	1	24	3	4	4	13	0	18
1	42	1	1	2	3	1	0	21	1	2	14	2	2	3	12	0	16
1	33	1	1	2	3	1	1	13	1	2	10	2	4	4	15	0	20
0	47	1	1	2	3	1	3	20	0	2	26	2	3	3	14	1	18
1	38	2	1	2	3	1	1	8	2	1	15	3	3	4	15	1	20
0	40	2	1	2	3	1	0	8	2	1	13	3	3	3	12	1	16
1	38	1	1	2	3	1	1	21	0	2	13	3	4	4	15	1	20
1	34	2	1	1	3	1	2	21	1	2	6	3	3	3	15	1	20
1	39	1	1	2	3	1	3	21	0	1	18	3	3	4	3	1	4
0	53	0	1	2	3	1	2	21	0	2	21	2	3	4	15	0	20
1	36	1	1	2	3	1	1	3	1	2	14	4	3	2	12	1	20
1	33	1	0	4	4	1	0	10	0	2	6	3	4	4	11	1	17
0	58	2	1	2	3	1	0	1	3	1	37	4	3	3	11	1	16
1	43	1	1	2	3	1	1	21	1	2	21	3	4	5	15	1	20
1	36	1	1	1	3	1	1	21	0	2	13	3	4	3	15	1	20
1	37	2	1	2	3	1	0	21	0	2	2	2	3	4	12	1	17
1	43	1	1	2	3	1	3	21	4	2	13	3	3	3	15	0	19
0	53	1	1	2	3	1	0	8	3	1	30	3	3	5	15	1	20
1	40	1	1	2	3	1	1	21	2	1	14	3	3	4	15	0	20
1	51	2	1	1	3	1	0	1	3	1	26	3	3	4	12	1	16
1	29	2	0	1	3	1	0	1	0	2	0	1	3	3	15	0	20
1	26	1	0	1	3	1	0	1	4	2	0	1	4	5	9	0	13
0	29	2	0	1	3	1	0	1	0	2	3	3	2	2	15	1	19
0	31	2	1	1	3	1	0	1	0	2	4	3	4	4	7	1	14
1	27	1	0	1	3	1	3	1	4	2	0	2	3	3	9	0	12
0	30	2	1	1	3	1	0	1	0	2	1	2	2	3	9	0	12
1	27	1	0	1	3	1	0	1	0	2	3	2	3	3	9	0	12
1	28	1	0	1	3	1	0	2	0	2	3	2	3	4	7	1	12
0	59	1	1	2	3	1	0	2	1	2	35	3	3	4	15	1	20
0	30	1	0	1	3	1	0	2	0	2	5	2	2	3	3	0	4
0	54	2	1	1	3	1	0	1	3	1	30	3	3	4	7	0	14
0	38	1	1	1	3	1	0	1	1	2	11	3	3	5	12	0	16
1	34	1	1	1	1	1	1	1	1	2	11	1	2	3	15	0	16
1	32	1	0	1	3	1	1	1	0	2	8	2	4	4	8	0	13
1	42	2	1	1	3	1	0	1	2	2	16	3	3	1	12	1	16
0	39	2	1	1	3	1	0	1	1	2	10	3	3	5	9	0	12
0	37	2	1	1	3	1	0	1	1	2	9	3	3	4	6	0	8
1	34	1	1	1	3	1	1	1	1	2	10	3	3	4	9	1	12
0	37	1	1	1	3	1	0	1	1	2	11	1	1	3	9	0	18
0	53	1	1	1	3	1	0	1	3	1	27	5	3	4	5	0	12
1	32	2	1	1	3	1	0	1	0	2	2	3	3	4	12	0	12
0	29	2	0	1	3	1	0	1	0	1	1	3	3	3	7	0	13
1	25	1	0	1	3	1	0	2	0	2	1	3	3	4	9	0	14
0	46	2	1	1	3	1	0	1	3	1	21	3	5	5	9	0	12
1	29	1	0	1	3	1	1	1	0	2	9	3	4	4	9	0	12
1	35	1	1	1	3	1	1	1	1	2	11	2	3	4	11	0	19
1	23	0	0	1	3	1	1	1	0	2	1	3	3	3	11	0	16
0	39	1	1	1	3	1	0	1	1	2	13	3	2	3	6	0	10
0	35	1	1	1	3	1	0	1	1	2	9	2	3	3	10	1	12
0	43	2	1	1	3	1	0	1	2	1	15	3	3	4	12	1	16
1	37	1	1	1	3	1	0	21	1	2	12	3	3	2	3	1	4
1	34	1	1	1	3	1	1	21	1	2	13	3	3	5	9	0	12
0	24	1	0	1	3	1	0	8	4	2	0	2	3	5	9	0	12
1	40	0	1	2	3	1	1	21	1	2	18	2	3	2	15	1	20
1	38	1	1	2	3	1	0	2	1	2	13	2	3	4	12	1	17
1	33	1	1	4	1	1	0	21	1	2	9	3	3	5	15	0	20
1	45	2	1	1	3	1	1	3	3	2	21	4	3	2	10	1	15
1	42	1	1	2	3	1	1	21	1	2	16	3	3	4	9	0	12
1	27	1	1	1	3	1	1	21	0	2	5	3	3	3	12	1	16
1	43	1	1	1	3	1	1	1	2	1	19	3	2	2	12	0	16
0	29	1	1	4	4	1	2	21	0	2	8	1	2	5	15	1	20
1	42	2	1	1	3	1	1	1	2	1	17	4	4	4	9	0	11
1	35	1	1	1	3	3	1	1	0	2	10	3	2	4	9	0	12
1	37	1	1	1	3	1	1	1	0	2	14	3	2	3	9	0	13
1	36	1	1	1	3	1	1	1	1	2	13	3	3	3	12	0	16
1	40	1	1	1	3	1	1	2	2	1	21	3	2	4	15	1	17
1	23	0	0	1	3	1	1	21	0	2	2	2	4	5	12	0	13
0	30	2	0	1	3	1	0	2	0	2	2	3	2	3	12	1	17
1	35	1	1	1	3	1	1	2	1	2	11	3	5	5	15	0	20
1	26	1	0	1	3	1	1	1	0	2	4	2	2	2	7	0	19
1	33	1	1	1	3	1	1	1	0	2	9	3	3	3	9	0	16
1	34	1	1	1	3	1	1	2	1	2	10	3	3	2	12	0	18
0	34	2	1	1	3	1	0	1	1	2	10	3	2	4	12	0	14
1	41	1	1	1	3	1	1	1	2	1	17	3	3	3	9	0	12
1	31	1	1	1	3	1	1	1	0	2	9	3	2	4	9	1	13
1	36	1	2	1	3	1	1	2	0	2	12	3	3	2	13	1	20
1	31	1	1	1	3	1	1	2	0	2	9	3	3	4	9	0	10
1	36	2	1	1	3	1	1	1	1	2	12	3	3	3	9	1	14
1	46	1	1	1	3	1	1	1	1	2	26	3	3	4	12	0	15
1	44	1	1	1	3	1	1	2	1	2	20	3	2	3	13	1	16
0	59	0	1	1	2	1	0	20	2	2	30	3	3	3	9	0	11
0	43	1	1	1	2	1	3	20	4	1	24	4	3	4	14	1	20
1	30	1	1	1	2	1	0	21	0	2	5	3	3	3	15	1	18
1	35	0	1	1	2	1	1	5	0	2	13	2	1	1	6	0	11
0	37	1	1	1	2	1	2	14	1	2	11	3	4	5	15	0	20
1	34	1	1	1	2	1	1	5	0	2	6	4	3	4	13	0	20
0	43	1	1	1	2	1	0	21	1	2	16	3	2	2	12	1	16
1	51	0	1	1	2	1	0	21	1	2	28	3	4	3	15	1	19
1	37	1	1	1	2	1	1	5	0	2	14	3	3	3	11	1	18
1	45	1	1	1	2	1	1	21	1	2	25	3	3	4	11	1	18
1	30	1	1	1	2	1	1	21	0	2	7	3	3	3	10	0	16
1	43	1	1	1	2	1	2	21	1	2	20	3	3	3	10	1	15
0	62	0	1	1	2	1	0	21	1	2	38	2	3	3	11	1	19
1	28	1	1	1	2	1	1	7	0	2	3	3	3	4	9	0	12
0	42	1	1	1	2	1	0	2	1	2	17	3	4	4	9	0	14
0	30	1	1	1	2	1	0	18	0	2	3	3	4	4	11	0	15
0	35	1	1	1	2	1	2	21	4	2	10	2	1	3	7	0	8
1	34	1	1	1	3	2	1	5	0	2	8	2	2	3	15	0	20
1	30	1	1	1	2	1	1	5	0	2	6	3	3	3	9	1	12
0	34	1	1	1	2	1	0	7	0	2	6	4	3	3	15	1	20
1	39	1	1	1	2	1	2	14	0	2	17	3	1	3	9	0	12
1	32	0	1	1	2	1	1	7	0	2	7	3	3	4	12	0	19
1	32	1	1	1	2	1	2	14	0	2	9	3	3	4	10	0	12
1	33	1	1	1	2	1	1	17	0	2	8	4	5	5	15	1	20
1	31	1	1	1	2	1	1	5	0	2	8	3	1	3	9	1	12
1	36	1	0	1	2	1	2	14	1	2	11	3	2	3	12	1	18
1	40	1	1	1	2	1	1	18	1	2	12	3	3	4	11	1	16
1	35	1	1	1	2	1	2	14	1	2	10	2	3	3	10	1	12
1	26	0	1	1	2	1	1	7	0	2	0	3	3	4	12	0	16
0	44	1	1	1	2	1	1	7	1	2	23	3	3	3	7	0	11
1	26	1	0	1	2	1	1	3	0	2	2	2	3	4	11	1	13
1	30	1	1	1	2	1	1	5	0	2	7	3	3	3	8	1	12
1	32	1	1	1	2	1	1	5	0	2	3	3	3	4	7	0	16
1	30	1	1	1	3	1	1	21	0	2	9	3	3	3	13	1	19
1	38	1	1	1	2	1	0	17	1	2	14	3	2	2	9	1	14
0	28	1	0	1	2	1	1	21	0	2	3	3	4	5	9	0	11
0	46	2	1	1	2	1	0	2	1	2	18	3	4	3	12	1	13
1	24	1	0	1	2	1	0	18	4	2	0	3	3	4	9	0	13
0	55	1	1	1	2	1	0	18	2	1	31	3	3	4	8	1	16
1	42	1	1	1	2	1	2	14	1	2	16	3	3	4	9	1	13
1	39	1	1	1	2	1	0	5	1	2	14	4	4	4	12	1	16
1	25	1	0	1	2	1	0	18	4	2	0	2	4	5	11	0	13
1	49	1	1	1	2	1	0	18	2	2	26	3	3	3	9	0	16
1	26	1	0	1	2	1	0	2	4	2	1	1	1	2	12	0	14
1	41	1	1	1	2	1	1	5	1	2	17	2	2	3	10	1	14
1	43	1	1	1	2	1	2	14	1	2	14	3	4	4	7	1	14
1	30	1	1	1	2	1	1	5	0	2	7	5	5	5	15	0	20
1	32	0	1	1	2	1	1	21	0	2	9	3	4	4	12	0	16
1	27	0	1	1	2	1	1	21	0	2	3	3	3	4	4	0	14
1	29	1	1	1	2	1	3	3	0	1	7	2	3	3	11	0	15
0	25	1	0	1	2	1	0	21	0	2	0	3	3	3	11	0	13
1	35	1	1	1	2	1	1	21	0	2	13	3	2	1	12	0	16
1	28	1	0	1	2	1	1	21	0	2	6	2	2	2	12	1	15
1	31	1	0	1	2	1	1	21	1	2	8	3	3	3	12	1	16
1	28	0	1	1	2	1	1	21	0	2	1	2	3	3	9	0	13
1	25	0	0	1	2	2	1	21	0	2	3	2	3	3	12	0	13
0	34	1	1	1	2	1	2	14	1	2	10	2	3	4	8	1	11
1	23	0	0	1	2	1	1	21	0	2	0	2	3	4	9	1	14
0	29	1	1	1	2	1	0	21	0	2	5	2	2	5	15	0	19
1	39	1	1	1	2	1	1	3	1	2	15	3	2	3	12	0	16
1	39	1	1	1	2	1	0	5	1	2	14	3	3	2	11	1	12
1	27	0	1	1	2	1	1	3	0	2	3	2	2	4	10	0	16
1	28	0	1	1	2	1	1	3	0	2	4	2	2	2	12	0	16
0	49	1	1	1	2	1	0	21	1	2	21	3	3	3	9	0	11
0	26	1	0	1	2	1	1	21	0	2	2	3	2	4	12	0	16
0	27	0	1	1	2	1	1	21	0	2	3	3	2	4	15	1	20
1	47	1	1	1	2	1	1	17	1	2	28	2	3	4	9	0	12
1	32	1	1	1	2	1	0	5	0	2	6	3	2	2	13	1	17
1	27	1	0	1	2	1	1	5	0	2	5	3	3	2	9	1	15
1	29	1	1	1	2	1	1	5	1	2	6	4	3	4	11	1	20
1	35	1	1	1	2	1	1	5	1	2	10	1	1	1	6	0	7
1	29	1	1	1	2	1	1	7	0	2	4	3	2	5	11	1	16
1	24	0	0	1	2	1	1	15	0	2	2	2	1	1	9	0	12
1	24	1	0	1	3	1	1	1	0	2	2	3	4	4	12	0	16
1	31	1	1	1	2	1	1	5	0	2	7	3	3	3	12	1	17
1	35	1	1	1	2	1	1	5	0	2	12	2	2	3	11	0	17
1	30	1	1	1	2	1	1	5	0	2	6	2	3	3	8	0	12
1	47	1	1	1	2	1	1	13	1	1	22	3	3	5	12	1	18
1	42	1	1	1	2	1	1	5	1	2	16	3	3	4	12	1	19
1	28	1	0	1	2	1	1	2	0	2	4	2	1	3	15	0	16
1	29	1	1	1	2	1	1	3	1	2	9	3	2	4	15	1	20
1	24	0	0	1	2	1	1	3	0	2	3	2	2	5	12	1	12
1	23	0	0	5	2	1	1	21	0	2	1	2	2	2	15	0	20
0	33	1	1	1	2	1	2	14	0	2	6	3	3	5	15	0	20
0	43	1	1	1	2	1	0	21	2	1	16	3	3	4	12	1	16
1	32	0	1	1	2	1	1	2	0	2	10	3	2	3	12	1	13
0	31	1	1	1	2	1	0	5	0	2	7	2	2	4	9	1	12
1	29	0	1	1	2	1	1	5	0	2	6	3	3	4	15	0	15
1	25	0	0	1	2	1	1	15	0	2	3	5	5	5	15	1	20
1	37	1	1	1	2	1	1	21	0	2	12	3	3	4	15	1	20
1	27	1	0	1	2	1	1	21	0	2	4	3	3	3	9	1	12
0	32	1	1	1	2	1	0	5	0	2	6	5	5	5	15	0	20
1	36	1	1	1	2	1	1	5	1	2	15	3	2	3	8	0	13
1	28	1	0	1	2	1	1	2	0	2	3	3	3	5	15	0	12
1	27	1	0	1	2	1	1	21	0	2	5	3	3	3	12	0	16
1	32	0	1	1	2	1	1	21	0	2	4	2	3	2	9	1	12
1	30	1	1	1	2	1	1	5	0	2	6	3	3	3	10	0	12
0	33	1	1	1	2	1	0	2	0	2	7	3	2	4	9	0	12
1	27	1	1	1	2	1	1	2	0	2	5	3	1	2	12	1	16
0	33	1	1	1	2	1	0	2	1	2	5	3	2	1	3	1	4
0	62	0	1	1	2	1	0	15	2	2	40	3	4	5	9	1	15
1	25	1	0	1	2	1	1	5	0	2	1	2	3	3	10	1	14
1	26	0	1	1	2	1	1	7	0	2	3	3	3	4	8	1	12
1	32	1	0	1	2	1	0	5	0	2	5	3	2	3	9	0	15
1	42	1	1	1	2	1	0	5	1	2	12	3	3	3	11	0	14
0	43	2	1	1	3	1	0	1	2	2	20	3	4	4	12	1	16
0	27	2	0	2	3	1	0	21	0	2	0	3	3	4	15	1	20
0	42	2	1	2	3	1	0	21	1	2	13	3	3	4	15	0	20
1	53	2	1	2	3	1	0	1	3	1	30	3	3	3	15	1	20
1	29	1	1	2	3	1	0	21	0	2	1	3	4	5	8	0	16
1	45	1	1	1	3	1	1	21	2	1	23	3	3	3	15	1	20
1	37	1	2	2	3	1	0	1	2	2	12	3	3	3	15	0	20
1	42	1	1	1	3	1	1	21	2	1	21	3	4	5	15	0	19
1	33	1	1	1	2	1	1	8	1	1	11	3	3	2	15	1	20
1	37	1	1	1	2	1	1	21	1	1	13	3	3	4	13	1	20
1	26	0	0	1	2	1	1	7	0	2	4	3	3	3	11	1	16
1	35	1	1	1	2	1	1	2	1	1	12	3	3	3	12	1	16
1	44	1	1	1	2	1	1	3	1	1	23	3	3	2	7	0	14
1	27	1	0	1	2	1	1	3	0	2	3	3	4	4	9	1	14
1	35	1	1	1	2	1	1	2	1	2	11	1	1	1	9	0	10
1	27	0	0	1	2	1	1	3	0	2	3	1	1	1	9	0	10
1	31	1	1	1	2	1	1	2	0	2	9	1	3	3	9	1	12
1	36	1	1	1	2	1	1	2	0	2	10	2	1	1	12	0	16
1	30	1	1	1	2	1	1	21	1	2	7	2	3	1	9	0	12
1	34	1	1	1	2	1	1	2	0	2	10	3	1	3	12	0	16
1	45	0	1	1	2	1	1	2	1	2	22	3	2	4	9	1	14
0	26	0	1	1	2	1	1	2	0	2	5	1	3	4	9	0	12
1	30	1	1	1	2	1	1	21	0	2	5	1	1	1	9	1	12
1	30	0	1	1	2	1	1	2	0	2	6	3	3	3	9	0	12
1	41	1	1	1	2	1	1	2	1	2	18	3	2	3	8	1	11
1	42	1	1	1	2	1	1	2	1	2	20	2	1	1	6	1	10
1	29	1	1	1	2	1	1	21	0	2	5	3	1	5	9	0	13
0	53	0	1	1	2	1	0	2	1	1	26	3	3	5	11	1	18
1	31	0	1	1	2	1	1	21	0	2	7	3	3	3	10	0	12
0	30	1	1	1	2	1	0	2	0	2	6	3	4	4	9	0	12
1	29	1	0	1	2	1	0	2	0	2	5	3	4	4	14	1	20
1	30	1	1	1	2	1	0	2	0	2	5	3	3	4	7	1	13
1	31	1	1	1	2	1	1	3	1	2	9	3	3	4	7	0	12
1	28	1	1	1	2	1	1	7	0	2	3	3	3	5	15	0	20
1	34	1	1	1	2	1	1	4	1	2	11	2	3	4	12	0	18
1	34	1	1	1	2	1	1	1	0	2	9	2	1	4	14	1	19
1	25	0	0	1	2	1	1	3	0	2	3	2	2	3	10	1	13
1	34	1	1	1	2	1	1	21	0	2	10	2	3	4	12	1	16
1	31	0	1	1	2	1	1	21	0	2	5	3	3	4	9	1	16
1	44	1	1	1	2	1	1	21	1	2	23	2	1	2	9	1	15
1	29	0	1	1	2	1	1	21	0	2	6	2	3	3	12	1	16
1	35	1	1	1	2	1	1	3	0	2	11	2	3	3	9	1	13
0	52	0	1	1	2	1	2	21	1	2	31	3	4	3	15	1	20
1	45	1	1	1	2	2	3	21	1	2	22	2	3	3	9	0	12
0	41	0	1	2	2	1	2	21	1	2	20	3	3	3	15	0	17
1	33	1	1	1	2	1	1	3	0	2	8	3	3	5	10	1	16
1	47	1	1	1	2	1	1	21	1	2	21	2	2	2	5	0	7
1	51	0	1	1	2	1	1	21	1	2	32	3	2	3	12	1	15
1	34	1	1	1	3	1	1	1	0	2	10	3	3	3	8	1	13
0	33	2	1	1	3	1	0	13	1	2	5	3	3	5	15	1	17
1	37	2	1	1	3	1	0	1	1	2	8	3	3	3	9	0	12
1	35	1	1	1	2	1	1	21	0	2	14	3	3	3	11	1	16
1	43	1	1	2	3	1	0	1	3	1	19	3	3	3	15	1	20
1	37	1	1	1	2	1	1	21	0	2	8	2	2	2	9	0	11
1	33	1	1	1	3	1	1	8	1	2	9	3	3	3	15	1	20
1	30	0	1	1	2	1	1	8	0	2	10	3	1	1	9	1	17
1	31	0	1	1	2	1	1	3	0	2	7	3	2	5	15	0	20
0	26	1	0	1	2	1	0	8	0	2	1	1	3	3	12	0	17
0	28	1	0	1	2	1	0	8	0	2	3	3	1	1	15	0	20
1	32	1	1	1	2	1	1	8	0	2	7	2	2	4	12	1	16
1	24	1	0	1	2	1	1	8	0	2	1	3	3	4	3	1	12
1	42	1	1	1	2	1	0	8	1	2	15	3	1	1	12	0	16
0	31	1	0	1	2	1	0	8	0	2	5	3	1	1	9	0	15
1	43	1	1	1	2	1	1	8	1	2	22	3	4	5	12	0	14
1	45	0	1	1	2	1	1	8	0	2	13	2	3	5	12	0	16
1	31	1	1	1	2	1	1	8	0	2	7	3	3	3	15	1	13
0	40	1	1	1	2	1	0	8	1	2	15	3	4	4	8	0	18
0	29	1	1	1	2	1	0	8	0	2	6	2	2	3	11	1	16
0	39	1	1	1	2	1	0	8	1	2	14	3	1	3	3	1	4
0	57	1	1	1	2	1	0	8	2	1	30	3	3	4	9	0	13
1	26	2	0	1	3	1	2	14	4	2	1	2	3	5	12	0	16
1	43	1	1	1	2	1	1	2	1	1	22	3	3	3	9	1	14
1	34	1	1	2	3	1	3	20	1	2	9	2	3	3	12	0	15
1	41	1	1	2	3	1	3	20	2	1	21	3	3	3	15	1	20
1	46	1	1	2	3	1	1	3	2	1	27	3	2	3	15	1	18
1	28	1	1	4	1	1	1	21	0	2	4	2	3	3	8	1	13
1	55	0	1	4	1	1	1	21	2	2	34	2	3	3	6	0	10
1	29	1	0	2	3	1	1	3	0	2	6	2	1	1	15	0	20
1	34	1	0	4	1	1	1	21	1	2	11	2	3	3	15	1	19
1	39	1	1	4	1	1	0	2	1	2	14	3	3	3	9	0	12
0	43	1	1	4	4	1	3	20	0	1	23	2	1	2	10	1	16
1	49	1	1	4	1	1	0	21	2	2	23	3	3	4	10	0	11
1	36	0	1	4	4	1	1	21	1	1	13	3	3	2	9	1	12
0	33	1	1	4	4	1	0	2	0	1	9	2	3	3	9	0	12
1	34	1	1	4	4	1	0	2	1	2	10	2	3	2	12	1	15
1	36	1	1	4	1	1	1	21	1	2	11	1	3	4	9	1	12
1	38	1	1	4	1	1	1	21	1	2	16	1	1	1	9	0	12
1	52	0	2	4	1	1	3	21	1	2	31	3	5	3	12	0	16
1	40	1	1	4	4	1	3	20	0	2	15	3	3	3	11	1	17
1	22	0	0	1	3	1	1	3	0	2	1	2	3	4	15	0	20
1	49	1	1	4	4	1	1	21	2	2	29	3	3	4	9	0	15
0	48	1	1	4	1	1	0	2	2	1	28	3	3	3	12	1	19
1	49	1	1	4	1	1	2	21	2	1	30	3	3	3	10	0	13
1	45	0	1	4	4	3	1	21	1	2	22	3	2	2	12	1	16
0	45	1	1	4	1	1	2	14	1	1	22	2	3	3	15	0	20
1	45	0	1	4	4	1	1	21	1	2	25	3	4	4	12	1	16
1	47	1	1	4	1	1	0	4	2	1	25	2	3	2	7	1	13
1	24	1	0	2	3	1	1	3	0	2	1	3	4	4	15	1	20
1	50	1	1	4	1	2	0	2	2	2	30	3	3	4	9	1	12
1	41	1	1	4	4	1	0	2	2	1	16	2	4	5	11	0	16
1	30	0	1	4	1	1	1	21	0	2	8	3	2	3	12	0	16
1	51	1	1	4	4	1	0	2	2	1	30	2	3	1	11	0	15
1	35	1	1	4	2	1	2	20	0	2	15	3	3	4	15	1	20
0	39	1	1	4	4	1	0	3	1	1	16	2	2	5	9	0	15
1	31	1	1	4	1	1	1	21	0	2	11	3	3	4	14	0	17
1	31	1	0	4	1	1	1	21	0	2	12	1	1	5	8	0	13
1	33	1	1	4	1	1	1	21	1	2	12	2	4	4	11	0	16
1	29	1	1	4	1	1	1	21	0	2	7	2	3	3	9	1	16
1	26	2	0	4	4	1	3	21	4	2	0	3	4	4	15	1	20
0	31	1	1	4	1	1	2	21	0	1	8	2	2	3	9	1	12
1	55	0	1	4	4	1	1	21	1	2	36	3	3	4	10	0	14
1	26	1	0	2	3	1	1	3	0	2	2	2	2	3	13	1	19
1	24	0	0	4	1	1	1	10	0	2	2	3	3	4	9	0	12
1	37	1	1	4	1	1	1	21	1	2	14	2	3	4	15	0	20
1	46	0	1	4	4	1	1	1	1	1	26	3	3	4	11	1	16
1	32	1	1	4	1	1	1	1	0	2	10	2	2	3	8	1	14
1	22	0	0	2	3	1	1	21	0	2	1	2	2	3	15	0	13
0	34	1	1	4	4	1	1	21	1	1	10	3	4	5	11	1	16
1	32	1	1	4	1	1	1	21	1	2	9	2	2	1	10	0	13
1	54	1	1	4	1	1	1	2	2	2	35	3	4	4	15	1	20
1	36	1	1	4	4	1	0	2	1	1	12	3	3	3	12	1	12
1	25	0	0	4	1	1	1	21	0	2	5	3	4	5	15	0	17
1	28	1	1	4	4	1	1	21	0	2	7	3	3	1	15	0	16
1	32	1	1	4	1	1	1	21	1	2	9	1	3	3	15	1	19
1	42	1	1	4	4	1	1	21	1	2	17	2	2	2	9	0	14
1	30	1	0	4	1	1	3	21	0	2	7	2	3	4	12	0	16
1	25	1	0	4	1	1	1	2	0	2	3	2	2	2	12	1	16
1	24	1	0	2	3	1	1	3	0	2	2	2	2	3	15	0	20
1	21	0	0	4	4	1	2	21	4	2	0	3	3	4	13	0	17
1	35	1	1	4	1	1	2	14	0	2	11	2	3	4	10	0	14
0	39	1	1	4	4	1	0	3	2	1	15	2	5	5	3	0	12
1	32	1	1	4	1	1	3	21	1	2	9	2	3	3	12	1	16
1	32	1	0	4	4	1	3	20	0	2	1	2	2	2	12	0	16
1	33	1	1	4	1	1	1	21	1	2	10	1	3	3	9	0	12
1	35	1	1	4	4	1	1	21	1	2	12	2	3	3	9	0	12
1	24	0	0	4	4	1	1	21	0	2	2	3	2	3	12	0	19
1	49	1	1	1	1	1	0	21	3	2	29	3	4	4	12	1	15
1	40	1	1	4	1	1	2	14	1	2	14	2	3	3	10	1	15
1	31	1	1	4	1	1	1	21	1	2	6	3	4	4	12	0	16
1	51	0	1	4	1	1	0	20	2	1	30	3	3	4	9	0	12
1	48	2	1	1	3	1	3	21	3	1	29	3	4	4	12	1	15
1	26	1	1	4	1	1	2	14	0	2	3	1	5	5	9	1	15
1	29	1	1	4	1	1	1	21	0	2	8	3	3	4	9	0	13
0	46	1	1	4	1	1	0	2	2	1	21	3	3	3	12	1	16
1	31	1	1	4	1	1	1	21	0	2	9	1	3	2	12	0	16
1	49	1	1	4	1	1	1	21	1	2	30	3	3	3	8	0	9
1	35	1	1	4	4	1	2	14	1	2	11	2	4	5	15	0	20
1	28	0	0	4	4	1	1	21	0	2	1	2	3	4	12	0	15
1	30	1	0	4	4	1	1	21	1	2	8	1	2	3	11	0	16
0	37	1	1	4	1	1	0	2	1	2	14	2	3	5	12	0	16
1	50	1	1	4	1	1	0	21	2	2	20	2	3	2	11	1	16
1	31	1	0	4	4	1	3	21	1	2	7	3	4	4	15	1	20
0	24	0	0	2	3	1	1	3	0	2	0	1	1	2	9	1	12
1	52	1	1	1	2	1	1	21	1	2	31	3	3	3	9	1	12
1	26	1	1	4	1	1	2	6	0	2	3	2	5	5	15	1	19
1	47	1	1	4	1	1	0	5	1	2	24	2	3	4	11	1	16
1	26	1	1	4	4	1	1	21	0	2	1	2	3	3	11	1	13
1	34	1	1	2	3	1	1	3	1	2	9	3	3	5	12	0	16
1	31	1	1	2	3	1	1	3	1	2	8	3	3	4	15	0	20
0	51	0	1	4	4	1	3	21	4	2	31	2	3	3	8	0	12
1	34	0	1	4	2	1	1	21	0	1	14	3	3	3	10	0	13
1	51	0	1	4	4	1	1	21	1	2	31	3	3	3	12	0	16
1	35	1	1	4	4	1	1	21	0	2	11	2	3	3	9	0	12
1	36	1	1	4	3	1	3	21	1	2	8	2	2	4	13	1	18
1	32	1	1	4	4	1	1	21	0	2	12	3	3	4	12	0	15
1	30	1	1	4	1	1	2	21	0	2	7	2	3	4	10	1	15
1	32	0	1	4	1	1	1	21	0	2	11	2	3	4	12	1	16
1	35	1	1	4	4	1	0	4	1	2	9	2	2	3	15	0	17
1	56	0	1	4	1	1	0	2	1	2	16	3	4	3	12	1	16
1	24	1	0	2	3	1	1	3	4	2	0	3	5	5	9	0	17
1	42	1	1	4	1	1	1	21	1	2	18	2	3	5	12	0	16
1	51	1	1	4	4	1	1	21	3	1	32	3	2	2	8	1	15
1	29	1	0	4	1	1	1	21	0	2	7	2	3	3	9	0	12
1	26	1	1	4	4	1	2	21	4	2	2	2	3	3	12	1	10
1	39	0	1	4	1	1	1	1	0	2	16	2	2	3	9	0	10
1	31	1	0	4	4	1	1	2	0	1	10	2	4	3	9	1	12
1	53	0	1	4	1	1	1	21	2	2	30	3	5	1	9	0	12
1	50	1	1	4	1	1	0	21	3	2	30	3	3	4	12	0	14
1	32	1	1	4	1	1	1	21	1	2	9	2	3	5	9	0	12
1	41	1	1	4	4	1	2	21	1	2	10	2	4	5	9	0	14
1	27	0	0	4	4	1	1	21	0	2	3	3	3	5	12	0	14
1	34	0	1	4	1	1	1	1	0	2	12	2	4	5	9	0	8
1	38	0	1	4	1	1	1	21	0	2	19	1	1	1	9	0	12
1	31	0	1	4	1	1	1	21	0	2	8	3	4	5	11	0	14
1	34	0	1	4	4	1	1	21	0	2	11	2	3	4	12	1	12
1	25	0	0	4	1	1	1	21	0	2	4	2	3	3	9	0	12
1	36	1	1	4	4	1	1	2	1	1	14	3	4	4	12	0	16
0	53	0	1	4	1	1	0	21	2	2	31	3	2	3	11	1	17
1	29	0	1	4	1	1	1	21	0	2	8	2	3	4	9	1	12
0	52	0	1	4	4	1	0	2	2	1	28	3	3	4	9	1	14
1	33	1	1	4	4	1	1	2	1	2	10	3	3	3	12	0	16
1	32	0	1	4	4	1	2	14	0	2	8	3	3	5	12	0	16
1	30	1	1	4	4	1	1	21	0	2	10	1	3	5	12	0	12
1	32	1	0	4	1	1	1	2	1	2	10	2	3	5	13	0	20
1	37	1	1	4	4	1	0	2	1	1	10	3	4	3	11	0	13
0	56	1	1	4	1	1	0	2	2	2	26	3	3	3	9	0	16
1	28	1	0	4	4	1	1	21	0	2	3	1	3	3	10	0	13
1	30	1	0	4	1	1	1	21	0	2	8	3	3	4	15	1	20
1	32	1	1	4	4	1	1	21	1	2	13	3	3	3	12	1	16
1	37	1	1	4	4	1	0	2	1	2	11	1	3	4	9	0	12
1	29	1	0	4	4	1	1	21	0	2	7	2	3	3	9	0	6
1	29	1	1	4	4	1	1	21	0	2	6	3	3	4	9	0	12
1	27	1	1	3	3	1	1	16	0	2	6	3	3	5	12	0	16
1	30	0	1	4	4	1	1	21	0	2	10	2	3	2	11	1	19
1	28	1	1	4	1	1	3	21	0	2	2	3	4	4	12	0	16
1	28	1	1	4	1	1	1	2	0	2	7	2	3	3	9	0	12
0	47	1	1	4	1	1	0	21	2	1	24	2	3	3	11	0	18
1	52	1	1	4	1	1	0	2	2	2	33	3	5	4	10	1	15
1	30	1	1	4	4	1	3	21	1	2	5	2	3	4	9	0	14
1	25	0	0	4	1	1	1	21	0	2	3	3	4	3	12	0	12
1	27	1	1	4	4	1	1	21	0	2	7	2	3	4	12	1	16
1	31	1	1	4	1	1	1	21	1	2	10	2	3	4	12	0	15
1	52	1	1	4	4	1	0	2	3	2	25	3	3	4	6	0	11
1	39	1	1	1	2	1	1	21	1	1	15	3	2	2	9	1	16
1	24	1	0	4	3	2	1	21	0	2	3	1	1	2	3	0	4
1	36	1	1	4	1	1	2	21	1	2	14	3	3	4	12	1	16
1	31	1	1	4	2	1	1	21	0	2	8	3	4	5	13	1	19
1	23	0	0	4	4	1	3	5	4	2	1	3	3	4	13	0	19
1	28	1	0	4	2	1	1	16	0	2	4	2	3	3	11	0	14
1	25	1	0	4	1	1	2	21	0	2	4	3	4	4	12	0	16
1	36	0	1	4	4	1	2	21	0	2	12	3	4	4	13	0	17
1	41	1	1	4	1	1	0	21	1	2	16	3	3	4	9	1	12
1	26	0	0	4	1	1	2	14	0	2	2	1	3	2	9	0	14
1	27	1	0	4	1	1	1	21	0	2	3	2	2	4	11	1	14
0	24	0	0	4	4	1	0	2	0	2	2	2	3	3	12	0	16
1	46	0	1	4	1	1	3	21	0	2	27	2	3	4	12	1	13
1	32	1	0	2	3	1	1	3	1	2	11	3	3	3	12	0	15
1	49	1	1	4	4	1	0	4	2	2	27	2	3	5	9	1	12
1	28	1	0	4	2	1	1	21	0	2	5	3	3	5	10	1	14
1	28	1	1	4	2	1	1	21	0	2	7	2	3	3	9	1	12
1	51	1	1	4	1	1	0	15	2	2	30	3	2	4	12	0	19
1	24	1	0	4	4	1	2	14	4	2	1	2	3	4	10	0	13
0	29	1	1	4	1	1	0	3	4	2	6	2	3	3	11	0	18
1	53	1	1	4	1	1	2	14	2	2	30	3	4	2	12	1	16
0	38	1	1	4	4	1	0	2	1	2	9	3	3	4	3	0	4
1	30	1	0	4	1	1	2	21	1	2	6	2	2	3	9	0	12
1	25	1	0	4	4	1	1	21	0	2	4	1	3	2	10	1	13
0	39	2	0	4	2	1	0	3	1	2	14	3	4	4	15	1	20
1	24	1	0	2	3	1	1	3	0	2	1	2	2	2	12	1	16
0	55	1	1	4	4	1	2	14	1	2	33	3	4	5	11	1	14
1	36	1	1	4	1	1	0	5	0	1	10	2	2	3	12	0	13
1	33	0	1	4	4	1	1	21	1	2	11	2	3	4	9	0	17
1	35	1	1	4	1	1	0	10	1	2	10	2	4	5	15	1	20
1	27	1	0	4	2	1	1	2	0	2	6	2	3	3	12	1	15
1	35	1	1	4	1	1	1	21	1	2	13	2	4	3	10	1	14
1	30	1	1	4	1	1	1	21	0	2	6	3	4	5	12	0	16
1	29	1	1	1	2	1	1	2	0	2	5	2	3	3	10	0	15
1	26	0	0	2	3	1	1	3	0	2	3	2	3	2	15	0	20
1	50	1	1	4	4	1	0	4	2	2	28	3	4	4	15	1	18
1	43	1	1	4	1	3	1	21	2	2	24	3	4	4	9	0	12
1	56	0	1	4	1	1	1	21	1	2	35	2	3	3	9	0	12
1	53	1	1	4	1	1	2	14	1	2	35	2	3	3	12	1	15
1	30	1	1	4	4	1	1	1	0	2	7	1	1	1	5	1	11
1	58	0	1	4	1	1	1	21	2	2	40	2	2	5	12	1	16
1	50	0	1	4	4	1	3	21	0	2	30	3	3	4	12	0	17
1	35	1	1	4	4	1	0	17	1	2	12	3	3	4	11	1	16
1	30	1	1	4	1	1	1	21	0	2	9	3	3	5	15	0	20
1	31	1	0	4	4	1	1	21	0	2	9	2	3	4	12	0	14
1	34	1	1	4	1	1	0	2	1	2	11	2	3	3	15	0	20
1	53	1	1	4	1	1	1	1	2	1	33	3	2	1	13	1	13
1	23	1	0	2	3	1	1	3	0	2	0	2	3	4	12	1	19
1	25	0	0	4	1	1	1	21	0	2	4	3	4	2	11	1	16
0	37	1	1	4	1	1	2	14	0	2	12	1	3	3	12	0	16
0	67	0	1	4	4	1	0	2	1	2	42	3	3	4	6	0	12
1	31	1	1	4	1	1	2	21	0	2	5	2	4	5	12	0	17
1	59	0	1	4	4	1	1	21	2	2	38	3	3	3	11	1	18
1	38	1	1	4	1	1	2	6	1	1	17	2	3	3	12	1	16
1	31	1	1	4	1	1	1	21	1	2	8	3	3	2	11	1	14
1	49	1	1	4	1	1	0	4	2	2	29	3	3	5	9	1	16
1	52	0	2	4	4	1	1	21	2	2	32	2	3	4	9	0	12
1	39	2	1	4	1	1	0	4	2	1	11	3	2	3	10	1	14
1	41	1	1	4	1	1	2	14	1	2	19	2	3	4	9	1	14
1	39	0	1	4	1	1	1	21	1	2	19	3	2	2	12	1	15
1	34	1	1	2	3	1	1	3	1	2	11	3	4	5	9	0	16
1	32	1	1	4	4	1	1	21	1	2	11	3	4	4	12	0	16
1	37	1	1	4	2	1	0	2	1	2	13	2	3	4	12	0	15
1	37	1	1	1	2	1	2	14	1	2	14	3	3	4	11	1	13
1	56	0	1	4	1	1	1	21	1	2	35	3	3	3	10	1	18
1	30	1	1	4	4	1	0	21	0	2	5	2	3	3	12	1	16
1	62	0	1	4	4	1	1	20	1	1	40	3	3	2	8	1	12
1	46	1	1	4	1	1	3	21	1	2	23	2	2	3	10	0	13
1	54	1	1	1	2	1	1	21	2	2	34	2	3	4	9	1	12
1	50	1	1	4	1	1	0	4	2	2	31	3	3	4	11	1	15
1	45	0	1	4	3	1	3	20	0	2	25	2	3	3	11	1	19
1	53	0	1	4	1	1	1	21	2	2	32	3	3	3	11	1	16
1	63	0	1	4	2	1	1	21	1	2	41	3	3	2	9	1	12
1	28	0	1	4	1	1	1	21	0	2	7	3	3	3	15	0	20
0	49	1	1	4	1	2	0	2	3	1	29	2	4	5	3	1	4
1	25	0	0	1	2	1	1	1	0	2	3	2	2	2	9	0	12
0	49	1	1	4	1	1	2	14	1	2	29	3	3	2	9	1	13
0	62	0	1	4	1	1	2	21	1	2	41	3	3	4	15	1	19
0	24	0	0	1	3	1	1	3	0	2	3	3	5	5	15	0	20
1	32	1	1	4	4	1	0	2	0	2	11	1	3	4	15	1	20
1	51	1	1	1	3	1	1	1	3	1	33	3	4	4	9	0	16
1	36	1	1	1	3	1	1	1	1	2	10	2	2	3	10	0	14
1	45	1	1	1	3	1	1	21	2	1	25	3	3	4	9	0	10
1	50	1	1	4	4	1	0	4	2	2	26	3	3	4	8	0	14
1	33	1	1	1	3	1	1	1	0	2	10	3	3	2	8	0	12
1	49	0	1	5	4	3	0	2	0	2	26	2	3	4	12	1	15
1	37	1	1	4	1	1	1	2	1	2	13	3	3	3	12	0	16
0	37	1	1	4	4	1	3	20	4	2	13	2	3	4	11	1	16
1	40	1	1	4	1	1	0	2	1	2	15	2	3	5	15	0	17
1	25	1	0	2	3	1	1	3	4	2	2	2	3	4	14	1	18
1	38	1	1	1	2	1	1	2	1	2	15	3	5	3	9	1	14
1	28	1	1	1	3	1	1	1	0	2	7	3	4	4	9	1	12
1	40	1	1	4	1	1	3	21	1	1	20	3	3	3	15	1	17
1	30	1	1	1	3	1	1	1	0	2	8	3	3	4	9	0	14
0	50	1	1	4	1	1	3	12	3	1	27	3	3	3	9	1	12
1	21	0	0	4	1	1	2	14	4	2	0	3	4	4	11	1	17
1	40	1	1	4	1	1	0	21	1	2	16	3	3	3	9	1	13
1	39	1	1	4	4	1	2	21	1	2	17	3	2	4	15	0	19
1	63	0	1	2	2	1	0	18	1	2	42	3	4	5	10	1	15
0	55	1	1	2	3	1	0	3	3	2	30	3	3	4	12	1	15
1	36	1	1	4	1	1	2	21	1	2	13	3	3	3	12	0	17
0	39	1	1	4	4	1	2	21	2	2	16	3	4	5	12	0	16
1	35	1	1	2	3	1	1	3	1	2	12	3	3	4	10	0	15
1	40	1	1	4	1	1	1	21	2	1	15	3	3	3	12	1	18
1	53	1	1	4	1	1	0	17	3	1	30	3	4	4	12	1	16
1	32	1	1	4	2	1	1	21	1	2	11	3	3	1	11	1	15
0	45	0	1	4	4	1	3	21	1	2	15	1	4	3	11	0	16
1	62	0	1	4	1	1	3	21	1	2	42	3	4	5	7	0	13
1	28	1	0	4	1	1	1	21	0	2	6	3	3	3	12	0	16
1	29	1	1	4	1	1	1	21	0	2	7	3	3	3	12	1	18
1	31	1	1	4	1	1	1	21	1	2	10	2	4	5	12	0	13
1	53	1	1	3	2	1	0	2	3	1	30	3	2	3	10	0	15
1	44	0	0	4	4	1	2	14	1	1	23	3	2	3	12	1	16
1	60	0	1	4	1	1	1	4	1	2	31	3	3	2	9	1	16
1	33	1	1	2	3	1	1	3	1	2	13	3	3	3	15	1	20
1	37	1	1	4	4	1	3	21	1	2	10	2	3	3	12	0	16
1	52	1	1	4	4	1	0	2	2	2	32	3	4	4	8	1	12
1	53	0	1	4	1	1	2	14	1	2	33	3	3	4	12	0	16
1	53	0	1	4	4	1	0	4	2	2	31	3	3	3	12	1	16
1	48	0	1	4	4	1	3	21	0	2	27	2	2	2	9	1	12
1	28	1	0	4	2	1	1	5	0	2	7	2	5	4	11	0	16
1	43	1	1	4	4	1	2	21	0	2	18	3	5	4	12	0	17
1	32	1	1	1	2	1	1	1	0	2	8	2	3	4	9	0	12
1	42	0	1	4	1	1	1	21	1	2	20	2	4	2	12	0	17
1	31	1	2	4	1	1	1	21	0	2	1	2	3	4	12	0	17
0	49	1	1	4	1	1	0	10	1	2	0	3	2	3	12	0	15
1	41	1	1	4	1	1	1	21	1	2	18	3	3	4	12	0	16
0	29	1	1	4	1	1	0	3	0	2	6	3	3	4	13	0	20
1	58	0	1	4	4	1	3	21	4	2	11	1	3	4	11	0	17
1	47	1	1	4	1	1	3	20	3	1	27	3	3	3	8	1	13
1	51	1	1	4	1	1	1	21	2	1	31	2	3	4	7	0	11
1	39	1	1	4	4	1	0	2	2	1	12	3	4	4	15	1	20
1	52	0	1	4	1	1	1	1	2	1	31	3	3	4	10	1	13
1	32	1	1	4	4	1	1	21	1	2	12	1	2	3	10	1	14
1	36	0	2	4	1	1	3	20	0	2	15	2	2	2	7	1	16
1	55	0	1	4	4	1	0	21	0	1	35	3	4	4	12	1	19
0	36	1	1	1	2	1	0	15	1	2	12	3	3	3	11	1	14
1	33	1	1	1	3	1	1	1	1	2	12	2	3	2	12	0	16
1	33	1	1	4	4	1	1	21	1	2	11	2	3	5	15	1	20
1	23	0	0	4	4	1	2	21	0	2	3	2	3	5	10	0	15
1	52	1	1	4	1	1	1	20	2	1	32	3	4	4	11	1	16
1	33	1	1	4	4	1	1	21	1	2	13	2	2	4	15	0	20
1	38	1	1	4	1	1	1	4	1	2	17	1	1	4	9	1	12
1	35	1	1	4	4	1	1	4	0	2	12	3	4	4	8	0	15
1	39	1	1	4	4	1	2	14	1	2	14	2	4	5	12	1	17
1	31	1	0	4	4	1	3	21	0	2	4	3	3	3	9	1	12
0	55	0	1	4	1	1	0	10	0	2	36	1	4	4	14	1	18
1	31	0	1	4	1	1	1	21	0	2	10	1	3	3	9	0	12
1	48	1	1	4	4	1	3	20	2	1	28	3	2	3	9	1	13
1	26	1	0	4	1	1	2	14	0	2	4	2	3	4	9	0	12
1	30	1	1	4	1	1	0	4	0	2	7	3	3	2	15	1	20
1	32	1	1	4	1	1	1	21	0	2	8	3	4	4	15	1	20
1	36	1	1	4	4	1	1	20	1	1	13	2	2	3	7	0	11
1	36	1	1	4	1	1	0	2	1	2	12	3	3	4	11	0	15
1	55	0	1	4	1	1	0	5	1	2	30	2	3	4	12	0	16
1	39	1	1	4	1	1	2	21	0	2	16	2	3	4	9	1	12
1	54	0	1	4	4	1	2	14	1	2	34	2	2	5	11	0	15
1	55	0	2	4	4	1	0	21	1	2	33	3	3	4	7	1	16
1	35	1	1	4	1	1	0	21	0	2	9	3	3	5	15	1	11
1	47	1	1	4	4	1	0	4	2	2	25	3	4	4	9	1	15
1	53	1	1	4	1	1	2	14	1	2	34	3	3	2	13	1	20
1	45	1	1	4	4	1	2	21	1	2	26	3	4	4	12	1	18
1	27	1	0	4	1	1	0	16	0	2	2	1	2	3	15	0	20
1	27	1	1	4	1	1	1	21	0	2	5	2	3	5	11	0	17
1	48	1	1	4	4	1	1	21	2	1	29	3	3	4	8	0	13
0	59	1	1	4	1	1	0	2	2	2	33	2	1	3	9	1	17
1	28	1	0	4	4	1	1	2	0	2	6	2	2	3	9	0	12
1	26	1	0	4	4	1	3	21	0	2	1	2	3	4	12	0	14
0	60	1	1	4	1	1	0	2	3	1	36	3	4	5	12	1	16
1	41	1	2	4	1	1	2	14	2	2	16	1	3	4	9	0	12
0	61	0	1	4	1	1	0	2	2	2	40	3	2	3	12	1	16
0	57	1	1	4	1	1	0	3	3	2	33	2	3	4	12	0	16
0	50	1	1	3	3	1	0	2	2	1	27	3	3	3	11	0	16
1	42	2	1	4	1	1	0	2	1	2	14	3	3	3	11	0	16
1	50	2	1	3	3	1	0	2	3	2	26	3	3	3	8	0	15
0	57	1	1	4	4	1	0	3	3	1	30	4	2	4	7	0	15
1	54	0	1	4	3	1	1	2	1	2	34	3	3	4	10	0	13
1	27	1	0	4	1	1	1	21	0	2	6	3	3	3	12	1	16
0	31	1	0	4	1	1	3	20	4	2	5	2	4	3	7	0	8
1	58	1	1	4	4	3	0	5	1	2	31	2	3	3	9	0	14
0	51	1	1	4	1	1	2	14	2	2	28	4	2	4	10	0	15
1	27	1	1	1	3	1	1	1	0	2	6	4	3	4	14	1	19
1	34	1	0	4	4	3	0	10	0	2	15	1	1	3	15	0	20
1	55	0	1	1	3	1	1	21	1	2	35	3	4	4	10	0	14
1	28	1	0	4	1	1	0	10	4	2	7	3	3	3	15	1	20
1	46	1	1	4	1	1	3	21	2	2	24	3	1	1	10	0	11
1	43	1	1	1	3	1	1	1	2	2	19	3	1	2	13	1	18
0	48	1	1	4	4	1	2	21	2	1	28	3	4	5	12	0	14
1	53	0	1	4	1	1	3	21	4	2	33	3	4	3	10	0	15
0	57	0	1	4	1	3	3	21	0	2	23	2	3	4	15	0	18
0	48	1	1	4	1	1	0	2	2	1	29	2	3	3	6	0	13
1	26	1	1	4	1	1	2	21	0	2	3	2	5	3	9	0	12
1	44	1	1	4	4	1	2	14	2	1	25	2	3	4	14	1	17
1	37	0	1	4	1	1	3	21	4	2	15	2	1	3	9	1	12
1	25	1	0	4	4	1	2	14	0	2	3	4	1	3	15	1	20
1	35	1	1	4	1	1	0	21	1	2	12	3	4	5	14	1	16
1	31	0	1	4	1	1	1	21	0	2	7	3	4	4	9	0	12
1	22	0	0	4	1	1	2	21	4	2	1	1	3	5	12	1	17
1	33	1	1	4	1	1	1	21	1	2	10	2	4	3	7	1	11
1	25	0	0	4	1	1	1	21	0	2	1	3	3	5	9	0	15
0	60	0	1	4	1	1	0	16	1	2	41	2	2	2	10	1	16
1	47	1	1	4	4	1	2	21	2	2	24	3	3	4	13	1	15
1	44	1	1	1	2	1	1	21	1	1	21	3	4	5	7	1	14
1	60	1	1	1	2	1	0	21	3	1	39	3	3	3	12	1	15
1	27	1	0	1	2	1	1	21	0	2	5	2	3	4	15	1	20
0	54	0	1	1	1	2	0	3	1	1	30	3	3	4	9	1	16
0	42	1	1	1	2	1	1	21	1	2	17	2	3	3	9	0	16
1	26	1	1	4	1	1	0	21	0	1	3	3	4	5	15	0	20
0	36	0	1	4	4	1	3	21	0	2	9	1	1	5	12	1	20
0	35	1	1	4	1	1	3	21	1	2	15	2	3	4	15	0	20
1	36	1	2	1	2	1	0	5	1	2	11	3	4	4	10	1	15
0	52	0	1	4	1	2	0	3	0	2	22	3	3	3	10	1	17
1	33	0	1	1	2	1	1	21	0	2	8	3	4	4	14	1	20
0	55	0	1	5	4	1	0	21	0	2	32	2	3	4	10	1	11
1	25	1	0	4	1	1	0	2	0	2	3	1	1	2	7	1	12
1	55	0	1	4	1	1	0	2	2	2	31	3	3	2	9	1	12
0	54	0	1	4	4	1	3	16	0	1	33	3	4	4	12	1	16
1	30	1	1	4	1	1	1	21	0	2	5	3	3	4	12	0	16
1	53	0	1	4	4	1	0	10	2	2	34	3	3	4	10	1	15
0	51	1	1	4	1	1	0	10	2	2	30	3	3	4	13	1	17
1	59	0	1	3	3	1	1	21	1	2	37	3	3	4	9	0	14
1	32	1	1	1	2	1	1	8	0	2	4	2	4	4	15	1	17
1	22	0	0	1	2	1	1	1	0	2	1	2	4	4	8	0	12
1	36	1	0	4	4	1	1	21	1	2	14	2	1	1	11	1	18
1	27	1	1	1	2	1	1	1	0	2	4	2	3	4	12	0	13
